# Supplementary material for: Engagement in local and collaborative wildfire risk mitigation planning across the western U.S.—Evaluating participation and diversity in Community Wildfire Protection Plans
Source: PLoS One. 2022 Feb 9;17(2):e0263757. doi: 10.1371/journal.pone.0263757 (PMC8827427; doi:10.1371/journal.pone.0263757)
Supplement: S2 File — (CSV) [file pone.0263757.s002.csv]

uid_year	cwpp_code	state	cwpp_level	date	update	prepared_by_consultants	participants_in_cwpp	cwpp_jurisdiction_source
AZ0012004	AZ_Apache_CNTY	AZ	CNTY	2004	0	1	1	US Census Bureau, 2018 Cartographic Boundary Files
AZ0022010	AZ_Yuma_CNTY	AZ	CNTY	2010	0	1	1	US Census Bureau, 2018 Cartographic Boundary Files
AZ0032007	AZ_Bisbee_COMM	AZ	COMM	2007	0	1	1	CWPP
AZ0042006	AZ_Cascabel_COMM	AZ	COMM	2006	0	1	1	CWPP
AZ0052014	AZ_Cochise_CNTY	AZ	CNTY	2014	0	1	1	US Census Bureau, 2018 Cartographic Boundary Files
AZ0062004	AZ_Palominas_COMM	AZ	COMM	2004	0	0	1	CWPP
AZ0072008	AZ_UpperSanPedro_COMM	AZ	COMM	2008	0	1	1	CWPP
AZ0082010	AZ_BlueRidge_COMM	AZ	COMM	2010	0	1	1	CWPP
AZ0092005	AZ_Flagstaff_COMM	AZ	COMM	2005	0	0	1	CWPP
AZ0092012	AZ_Flagstaff_COMM	AZ	COMM	2012	1	0	1	CWPP
AZ0092018	AZ_Flagstaff_COMM	AZ	COMM	2018	1	0	1	CWPP
AZ0102005	AZ_Tusayan_COMM	AZ	COMM	2005	0	0	1	CWPP
AZ0112005	AZ_Williams_COMM	AZ	COMM	2005	0	0	1	CWPP
AZ0122010	AZ_SouthernGila_CNTY	AZ	CNTY	2010	0	1	1	CWPP
AZ0122015	AZ_SouthernGila_CNTY	AZ	CNTY	2015	1	0	1	CWPP
AZ0132004	AZ_RimCountry_COMM	AZ	COMM	2004	0	0	1	CWPP
AZ0142016	AZ_NorthernGila_CNTY	AZ	CNTY	2016	0	0	1	CWPP
AZ0152005	AZ_Graham_CNTY	AZ	CNTY	2005	0	0	1	US Census Bureau, 2018 Cartographic Boundary Files
AZ0162005	AZ_Greenlee_CNTY	AZ	CNTY	2005	0	1	1	US Census Bureau, 2018 Cartographic Boundary Files
AZ0172006	AZ_LaPazDesert_COMM	AZ	COMM	2006	0	0	1	CWPP
AZ0182006	AZ_LaPazRiver_COMM	AZ	COMM	2006	0	0	1	CWPP
AZ0192010	AZ_Maricopa_CNTY	AZ	CNTY	2010	0	1	1	US Census Bureau, 2018 Cartographic Boundary Files
AZ0192011	AZ_Maricopa_CNTY	AZ	CNTY	2011	1	0	1	US Census Bureau, 2018 Cartographic Boundary Files
AZ0192014	AZ_Maricopa_CNTY	AZ	CNTY	2014	1	1	1	US Census Bureau, 2018 Cartographic Boundary Files
AZ0202008	AZ_Mohave_CNTY	AZ	CNTY	2008	0	1	1	US Census Bureau, 2018 Cartographic Boundary Files
AZ0212004	AZ_SitgreavesNationalForest_COMM	AZ	COMM	2004	0	1	1	CWPP
AZ0212006	AZ_SitgreavesNationalForest_COMM	AZ	COMM	2006	1	0	1	CWPP
AZ0212007	AZ_SitgreavesNationalForest_COMM	AZ	COMM	2007	1	0	1	CWPP
AZ0212009	AZ_SitgreavesNationalForest_COMM	AZ	COMM	2009	1	0	1	CWPP
AZ0212016	AZ_SitgreavesNationalForest_COMM	AZ	COMM	2016	1	1	1	CWPP
AZ0222016	AZ_CentralNavajo_CNTY	AZ	CNTY	2016	0	1	1	CWPP
AZ0232013	AZ_Pima_CNTY	AZ	CNTY	2013	0	1	1	US Census Bureau, 2018 Cartographic Boundary Files
AZ0242007	AZ_ArivacaSasabe_COMM	AZ	COMM	2007	0	1	1	CWPP
AZ0252007	AZ_Catalina_COMM	AZ	COMM	2007	0	1	1	CWPP
AZ0262004	AZ_MtLemmon_COMM	AZ	COMM	2004	0	0	1	CWPP
AZ0272009	AZ_Pinal_CNTY	AZ	CNTY	2009	0	1	1	US Census Bureau, 2018 Cartographic Boundary Files
AZ0272018	AZ_Pinal_CNTY	AZ	CNTY	2018	1	1	1	US Census Bureau, 2018 Cartographic Boundary Files
AZ0282018	AZ_SantaCruz_CNTY	AZ	CNTY	2018	0	1	1	US Census Bureau, 2018 Cartographic Boundary Files
AZ0292007	AZ_SonoitaElgin_COMM	AZ	COMM	2007	0	1	1	CWPP
AZ0302004	AZ_Yavapai_COMM	AZ	COMM	2004	0	0	1	CWPP
AZ0302005	AZ_Yavapai_COMM	AZ	COMM	2005	1	0	1	CWPP
AZ0302011	AZ_Yavapai_COMM	AZ	COMM	2011	1	0	1	CWPP
AZ0302018	AZ_Yavapai_COMM	AZ	COMM	2018	1	0	1	CWPP
AZ0312014	AZ_GroomCreek_COMM	AZ	COMM	2014	0	0	1	CWPP
CA0012015	CA_Alameda_CNTY	CA	CNTY	2015	0	0	1	US Census Bureau, 2018 Cartographic Boundary Files
CA0022006	CA_Alpine_CNTY	CA	CNTY	2006	0	0	1	US Census Bureau, 2018 Cartographic Boundary Files
CA0032006	CA_Alpine_COMM	CA	COMM	2006	0	0	1	CWPP
CA0032010	CA_Alpine_COMM	CA	COMM	2010	1	0	1	CWPP
CA0042004	CA_AltaSierra_COMM	CA	COMM	2004	0	1	1	US Census Bureau, 2016 TIGER Place
CA0052004	CA_Amador_CNTY	CA	CNTY	2004	0	1	1	US Census Bureau, 2018 Cartographic Boundary Files
CA0062005	CA_AngelusOaks_COMM	CA	COMM	2005	0	0	1	Google Maps
CA0062014	CA_AngelusOaks_COMM	CA	COMM	2014	1	0	1	Google Maps
CA0062018	CA_AngelusOaks_COMM	CA	COMM	2018	1	1	1	Google Maps
CA0072016	CA_Angwin_COMM	CA	COMM	2016	0	0	1	CWPP
CA0082005	CA_Arrowhead_COMM	CA	COMM	2005	0	0	1	CWPP
CA0092012	CA_AtlasPeak_COMM	CA	COMM	2012	0	0	1	CWPP
CA0102003	CA_AuburnLakeTrails_COMM	CA	COMM	2003	0	0	1	CWPP
CA0102005	CA_AuburnLakeTrails_COMM	CA	COMM	2005	1	1	1	CWPP
CA0102013	CA_AuburnLakeTrails_COMM	CA	COMM	2013	1	0	1	CWPP
CA0112011	CA_BerryessaHighlands_COMM	CA	COMM	2011	0	0	1	CWPP
CA0122006	CA_BigBearValley_COMM	CA	COMM	2006	0	0	1	CWPP
CA0132005	CA_Butte_CNTY	CA	CNTY	2005	0	0	1	US Census Bureau, 2018 Cartographic Boundary Files
CA0132008	CA_Butte_CNTY	CA	CNTY	2008	1	0	1	US Census Bureau, 2018 Cartographic Boundary Files
CA0132012	CA_Butte_CNTY	CA	CNTY	2012	1	0	1	US Census Bureau, 2018 Cartographic Boundary Files
CA0132014	CA_Butte_CNTY	CA	CNTY	2014	1	0	1	US Census Bureau, 2018 Cartographic Boundary Files
CA0132015	CA_Butte_CNTY	CA	CNTY	2015	1	0	1	US Census Bureau, 2018 Cartographic Boundary Files
CA0132020	CA_Butte_CNTY	CA	CNTY	2020	1	0	1	US Census Bureau, 2018 Cartographic Boundary Files
CA0142004	CA_ButteValley_COMM	CA	COMM	2004	0	0	1	CWPP
CA0152017	CA_Calaveras_CNTY	CA	CNTY	2017	0	0	1	US Census Bureau, 2018 Cartographic Boundary Files
CA0162008	CA_CameronPark_COMM	CA	COMM	2008	0	0	1	US Census Bureau, 2016 TIGER Place
CA0172006	CA_CarveacreRanchEstates_COMM	CA	COMM	2006	0	0	1	CWPP
CA0182004	CA_Cecilville_COMM	CA	COMM	2004	0	0	1	CWPP
CA0192009	CA_CircleOaks_COMM	CA	COMM	2009	0	0	1	CWPP
CA0202016	CA_ClaytonMorgan_COMM	CA	COMM	2016	0	0	1	CWPP
CA0212009	CA_ContraCosta_CNTY	CA	CNTY	2009	0	0	1	US Census Bureau, 2018 Cartographic Boundary Files
CA0212019	CA_ContraCosta_CNTY	CA	CNTY	2019	1	0	1	US Census Bureau, 2018 Cartographic Boundary Files
CA0222010	CA_CottonwoodCreek_COMM	CA	COMM	2010	0	0	1	CWPP
CA0232006	CA_Crest_COMM	CA	COMM	2006	0	0	1	US Census Bureau, 2016 TIGER Place
CA0242008	CA_Croy_COMM	CA	COMM	2008	0	1	1	CWPP
CA0252014	CA_DeerPark_COMM	CA	COMM	2014	0	0	1	CWPP
CA0262005	CA_DeerSprings_COMM	CA	COMM	2005	0	0	1	CWPP
CA0262016	CA_DeerSprings_COMM	CA	COMM	2016	1	0	1	CWPP
CA0262020	CA_DeerSprings_COMM	CA	COMM	2020	1	0	1	CWPP
CA0272005	CA_DelNorte_CNTY	CA	CNTY	2005	0	1	1	US Census Bureau, 2018 Cartographic Boundary Files
CA0272020	CA_DelNorte_CNTY	CA	CNTY	2020	1	1	1	US Census Bureau, 2018 Cartographic Boundary Files
CA0282009	CA_Descanso_COMM	CA	COMM	2009	0	0	1	CWPP
CA0282018	CA_Descanso_COMM	CA	COMM	2018	1	0	1	CWPP
CA0292011	CA_DiamondSprings_COMM	CA	COMM	2011	0	1	1	CWPP
CA0302018	CA_DulzuraBarrett_COMM	CA	COMM	2018	0	0	1	CWPP
CA0312009	CA_EastFoothills_COMM	CA	COMM	2009	0	1	1	CWPP
CA0322014	CA_ElCapitan_COMM	CA	COMM	2014	0	0	1	CWPP
CA0332017	CA_ElCerritoKensington_COMM	CA	COMM	2017	0	0	1	CWPP
CA0342004	CA_ElDorado_CNTY	CA	CNTY	2004	0	0	1	US Census Bureau, 2018 Cartographic Boundary Files
CA0342011	CA_ElDorado_CNTY	CA	CNTY	2011	1	1	1	US Census Bureau, 2018 Cartographic Boundary Files
CA0342017	CA_ElDorado_CNTY	CA	CNTY	2017	1	1	1	US Census Bureau, 2018 Cartographic Boundary Files
CA0352009	CA_EucalyptusHills_COMM	CA	COMM	2009	0	0	1	CWPP
CA0362005	CA_Fallbrook_COMM	CA	COMM	2005	0	0	1	CWPP
CA0372019	CA_CampoLakeMorena_COMM	CA	COMM	2019	0	0	1	CWPP
CA0382013	CA_Folsom_COMM	CA	COMM	2013	0	0	1	US Census Bureau, 2016 TIGER Place
CA0392007	CA_Foresta_COMM	CA	COMM	2007	0	1	1	CWPP
CA0402004	CA_ForksSalmon_COMM	CA	COMM	2004	0	0	1	CWPP
CA0412009	CA_FountaingroveII_COMM	CA	COMM	2009	0	0	1	CWPP
CA0422005	CA_FresnoKings_FPRD	CA	FPRD	2005	0	0	1	CALFIRE FRAP
CA0422009	CA_FresnoKings_FPRD	CA	FPRD	2009	1	0	1	CALFIRE FRAP
CA0422011	CA_FresnoKings_FPRD	CA	FPRD	2011	1	0	1	CALFIRE FRAP
CA0432011	CA_Glenn_CNTY	CA	CNTY	2011	0	0	1	US Census Bureau, 2018 Cartographic Boundary Files
CA0442005	CA_GoldBugPark_COMM	CA	COMM	2005	0	0	1	CWPP
CA0452009	CA_GoldHillEstates_COMM	CA	COMM	2009	0	1	1	CWPP
CA0462011	CA_Goleta_COMM	CA	COMM	2011	0	1	1	CWPP
CA0462012	CA_Goleta_COMM	CA	COMM	2012	1	1	1	CWPP
CA0472010	CA_GreaterAlpine_COMM	CA	COMM	2010	0	0	1	CWPP
CA0482005	CA_GreaterJulian_COMM	CA	COMM	2005	0	0	1	CWPP
CA0492013	CA_GreaterPineGrove_COMM	CA	COMM	2013	0	0	1	CWPP
CA0502018	CA_GreaterSunshineSummit_COMM	CA	COMM	2018	0	0	1	CWPP
CA0512010	CA_Ventura_CNTY	CA	CNTY	2010	0	0	1	US Census Bureau, 2018 Cartographic Boundary Files
CA0522009	CA_GreaterValleyCenter_COMM	CA	COMM	2009	0	0	1	CWPP
CA0522018	CA_GreaterValleyCenter_COMM	CA	COMM	2018	1	1	1	CWPP
CA0532006	CA_GrizzlyFlats_COMM	CA	COMM	2006	0	1	1	CWPP
CA0532012	CA_GrizzlyFlats_COMM	CA	COMM	2012	1	1	1	CWPP
CA0532017	CA_GrizzlyFlats_COMM	CA	COMM	2017	1	0	1	CWPP
CA0542007	CA_HappyCamp_COMM	CA	COMM	2007	0	0	1	CWPP
CA0552015	CA_HarrisonPark_COMM	CA	COMM	2015	0	0	1	CWPP
CA0562016	CA_HighCountry_COMM	CA	COMM	2016	0	0	1	CWPP
CA0572004	CA_Tuolumne_CNTY	CA	CNTY	2004	0	0	1	US Census Bureau, 2018 Cartographic Boundary Files
CA0582010	CA_Highway168_COMM	CA	COMM	2010	0	0	1	CWPP
CA0592011	CA_Highway50_COMM	CA	COMM	2011	0	1	1	CWPP
CA0602019	CA_Humboldt_CNTY	CA	CNTY	2019	0	1	1	US Census Bureau, 2018 Cartographic Boundary Files
CA0612005	CA_HumboldtDelNorte_FPRD	CA	FPRD	2005	0	0	1	CWPP
CA0622009	CA_Inyo_CNTY	CA	CNTY	2009	0	1	1	US Census Bureau, 2018 Cartographic Boundary Files
CA0632018	CA_Julian_COMM	CA	COMM	2018	0	0	1	US Census Bureau, 2016 TIGER Place
CA0632019	CA_Julian_COMM	CA	COMM	2019	1	0	1	US Census Bureau, 2016 TIGER Place
CA0642007	CA_KennedyMeadows_COMM	CA	COMM	2007	0	1	1	CWPP
CA0652017	CA_Kensington_COMM	CA	COMM	2017	0	0	1	CWPP
CA0662011	CA_KernRiverValley_COMM	CA	COMM	2011	0	1	1	CWPP
CA0672007	CA_LagunaBeach_COMM	CA	COMM	2007	0	0	0	CWPP
CA0682009	CA_Lake_CNTY	CA	CNTY	2009	0	1	1	US Census Bureau, 2018 Cartographic Boundary Files
CA0692004	CA_LakeBerryesaEstates_COMM	CA	COMM	2004	0	0	1	CWPP
CA0702008	CA_LakeHodges_COMM	CA	COMM	2008	0	0	1	CWPP
CA0702010	CA_LakeHodges_COMM	CA	COMM	2010	1	0	1	CWPP
CA0712004	CA_LakeTahoeBasin_COMM	CA	COMM	2004	0	1	1	CWPP
CA0722005	CA_GreaterTehachapi_COMM	CA	COMM	2005	0	1	1	CWPP
CA0732014	CA_LakehillsSouthpointe_COMM	CA	COMM	2014	0	1	1	CWPP
CA0742006	CA_Lassen_CNTY	CA	CNTY	2006	0	1	1	US Census Bureau, 2018 Cartographic Boundary Files
CA0742009	CA_Lassen_CNTY	CA	CNTY	2009	1	0	1	US Census Bureau, 2018 Cartographic Boundary Files
CA0742015	CA_Lassen_CNTY	CA	CNTY	2015	1	0	1	US Census Bureau, 2018 Cartographic Boundary Files
CA0742017	CA_Lassen_CNTY	CA	CNTY	2017	1	0	1	US Census Bureau, 2018 Cartographic Boundary Files
CA0742018	CA_Lassen_CNTY	CA	CNTY	2018	1	0	1	US Census Bureau, 2018 Cartographic Boundary Files
CA0742019	CA_Lassen_CNTY	CA	CNTY	2019	1	0	1	US Census Bureau, 2018 Cartographic Boundary Files
CA0752009	CA_LexingtonHills_COMM	CA	COMM	2009	0	1	1	CWPP
CA0762007	CA_Logtown_COMM	CA	COMM	2007	0	0	1	CWPP
CA0772009	CA_LosOsos_COMM	CA	COMM	2009	0	0	1	US Census Bureau, 2016 TIGER Place
CA0782009	CA_LowerScottRiver_COMM	CA	COMM	2009	0	0	1	CWPP
CA0792008	CA_Madera_CNTY	CA	CNTY	2008	0	0	1	US Census Bureau, 2018 Cartographic Boundary Files
CA0802009	CA_MaderaMariposaMerced_FPRD	CA	FPRD	2009	0	0	1	CWPP
CA0812005	CA_Marin_CNTY	CA	CNTY	2005	0	0	1	US Census Bureau, 2018 Cartographic Boundary Files
CA0812016	CA_Marin_CNTY	CA	CNTY	2016	1	0	1	US Census Bureau, 2018 Cartographic Boundary Files
CA0812020	CA_Marin_CNTY	CA	CNTY	2020	1	1	1	US Census Bureau, 2018 Cartographic Boundary Files
CA0822010	CA_Mariposa_CNTY	CA	CNTY	2010	0	0	1	US Census Bureau, 2018 Cartographic Boundary Files
CA0822021	CA_Mariposa_CNTY	CA	CNTY	2021	1	1	1	US Census Bureau, 2018 Cartographic Boundary Files
CA0832018	CA_OakTimberline_COMM	CA	COMM	2018	0	0	1	CWPP
CA0842005	CA_Mendocino_CNTY	CA	CNTY	2005	0	0	1	US Census Bureau, 2018 Cartographic Boundary Files
CA0842015	CA_Mendocino_CNTY	CA	CNTY	2015	1	0	1	US Census Bureau, 2018 Cartographic Boundary Files
CA0852006	CA_MidKlamath_CNTY	CA	CNTY	2006	0	0	0	CWPP
CA0862006	CA_MillCreekCanyon_COMM	CA	COMM	2006	0	0	1	CWPP
CA0872011	CA_MissionCanyon_COMM	CA	COMM	2011	0	0	1	CWPP
CA0882005	CA_Modoc_CNTY	CA	CNTY	2005	0	0	1	US Census Bureau, 2018 Cartographic Boundary Files
CA0882008	CA_Modoc_CNTY	CA	CNTY	2008	1	0	1	US Census Bureau, 2018 Cartographic Boundary Files
CA0882017	CA_Modoc_CNTY	CA	CNTY	2017	1	0	1	US Census Bureau, 2018 Cartographic Boundary Files
CA0892009	CA_Mono_CNTY	CA	CNTY	2009	0	1	1	US Census Bureau, 2018 Cartographic Boundary Files
CA0902010	CA_Monterey_CNTY	CA	CNTY	2010	0	1	1	US Census Bureau, 2018 Cartographic Boundary Files
CA0902016	CA_Monterey_CNTY	CA	CNTY	2016	1	1	1	US Census Bureau, 2018 Cartographic Boundary Files
CA0902019	CA_Monterey_CNTY	CA	CNTY	2019	1	1	1	US Census Bureau, 2018 Cartographic Boundary Files
CA0912005	CA_MtLaguna_COMM	CA	COMM	2005	0	0	1	CWPP
CA0912018	CA_MtLaguna_COMM	CA	COMM	2018	1	0	1	CWPP
CA0922008	CA_MtBaldy_COMM	CA	COMM	2008	0	0	1	USGS Quadrangle Maps
CA0932006	CA_MtPinos_COMM	CA	COMM	2006	0	1	1	CWPP
CA0942010	CA_MtVeeder_COMM	CA	COMM	2010	0	0	1	CWPP
CA0942016	CA_MtVeeder_COMM	CA	COMM	2016	1	0	0	CWPP
CA0952005	CA_MyersCanyon_COMM	CA	COMM	2005	0	1	1	CWPP
CA0962004	CA_Nevada_CNTY	CA	CNTY	2004	0	1	1	US Census Bureau, 2018 Cartographic Boundary Files
CA0962008	CA_Nevada_CNTY	CA	CNTY	2008	1	0	1	US Census Bureau, 2018 Cartographic Boundary Files
CA0962016	CA_Nevada_CNTY	CA	CNTY	2016	1	0	1	US Census Bureau, 2018 Cartographic Boundary Files
CA0972006	CA_NevadaYubaPlacer_FPRD	CA	FPRD	2006	0	0	1	CWPP
CA0982019	CA_LosTulesWarnerSprings_COMM	CA	COMM	2019	0	0	1	CWPP
CA0992008	CA_NortheasternSanDiego_CNTY	CA	CNTY	2008	0	0	1	CWPP
CA1002011	CA_Northstar_COMM	CA	COMM	2011	0	0	1	CWPP
CA1012017	CA_Orange_CNTY	CA	CNTY	2017	0	1	1	US Census Bureau, 2018 Cartographic Boundary Files
CA1022009	CA_OrleansSomesBar_COMM	CA	COMM	2009	0	0	1	CWPP
CA1022012	CA_OrleansSomesBar_COMM	CA	COMM	2012	1	0	1	CWPP
CA1032018	CA_OuterJamul_COMM	CA	COMM	2018	0	0	1	CWPP
CA1042009	CA_PaloAltoFoothills_COMM	CA	COMM	2009	0	1	1	CWPP
CA1052005	CA_PalomarMountain_COMM	CA	COMM	2005	0	0	1	CWPP
CA1052015	CA_PalomarMountain_COMM	CA	COMM	2015	1	0	1	CWPP
CA1052019	CA_PalomarMountain_COMM	CA	COMM	2019	1	0	1	CWPP
CA1062006	CA_PineValley_FPRD	CA	FPRD	2006	0	0	1	CWPP
CA1062016	CA_PineValley_FPRD	CA	FPRD	2016	1	0	1	CWPP
CA1062019	CA_PineValley_FPRD	CA	FPRD	2019	1	0	1	CWPP
CA1072011	CA_PioneerVolcano_COMM	CA	COMM	2011	0	0	1	CWPP
CA1082012	CA_Placer_CNTY	CA	CNTY	2012	0	1	1	US Census Bureau, 2018 Cartographic Boundary Files
CA1092005	CA_Plumas_CNTY	CA	CNTY	2005	0	0	1	US Census Bureau, 2018 Cartographic Boundary Files
CA1092019	CA_Plumas_CNTY	CA	CNTY	2019	1	0	1	US Census Bureau, 2018 Cartographic Boundary Files
CA1102016	CA_PotreroTecate_COMM	CA	COMM	2016	0	0	1	CWPP
CA1102019	CA_PotreroTecate_COMM	CA	COMM	2019	1	0	1	CWPP
CA1112006	CA_Ramona_COMM	CA	COMM	2006	0	0	1	CWPP
CA1112018	CA_Ramona_COMM	CA	COMM	2018	1	0	1	CWPP
CA1122019	CA_RanchodeLosPenasquitos_COMM	CA	COMM	2019	0	0	1	Google Maps
CA1132011	CA_RanchoSantaFe_COMM	CA	COMM	2011	0	1	1	CWPP
CA1142013	CA_RealEast_CNTY	CA	CNTY	2013	0	0	1	CWPP
CA1142018	CA_RealEast_CNTY	CA	CNTY	2018	1	0	1	CWPP
CA1152009	CA_Riverside_FPRD	CA	FPRD	2009	0	0	1	CWPP
CA1162008	CA_RoyalEquestrianEstates_COMM	CA	COMM	2008	0	1	1	CWPP
CA1172008	CA_Rural94_COMM	CA	COMM	2008	0	0	1	CWPP
CA1182014	CA_Sacramento_CNTY	CA	CNTY	2014	0	1	1	US Census Bureau, 2018 Cartographic Boundary Files
CA1192007	CA_SalmonRiver_COMM	CA	COMM	2007	0	0	1	CWPP
CA1202010	CA_SanBenito_CNTY	CA	CNTY	2010	0	1	1	US Census Bureau, 2018 Cartographic Boundary Files
CA1212006	CA_SanDiego_CNTY	CA	CNTY	2006	0	0	1	US Census Bureau, 2018 Cartographic Boundary Files
CA1212019	CA_SanDiego_CNTY	CA	CNTY	2019	1	0	1	US Census Bureau, 2018 Cartographic Boundary Files
CA1222006	CA_SanJacinto_COMM	CA	COMM	2006	0	1	1	Google Maps
CA1232009	CA_SanLuisObispo_CNTY	CA	CNTY	2009	0	0	1	US Census Bureau, 2018 Cartographic Boundary Files
CA1232013	CA_SanLuisObispo_CNTY	CA	CNTY	2013	1	0	1	US Census Bureau, 2018 Cartographic Boundary Files
CA1232019	CA_SanLuisObispo_CNTY	CA	CNTY	2019	1	0	1	US Census Bureau, 2018 Cartographic Boundary Files
CA1242011	CA_SanManuel_COMM	CA	COMM	2011	0	1	1	CWPP
CA1252006	CA_SanMarcos_COMM	CA	COMM	2006	0	1	1	CWPP
CA1252007	CA_SanMarcos_COMM	CA	COMM	2007	1	1	1	CWPP
CA1262005	CA_SantaBarbara_CNTY	CA	CNTY	2005	0	0	1	US Census Bureau, 2018 Cartographic Boundary Files
CA1272010	CA_SantaCruzSanMateo_CNTY	CA	CNTY	2010	0	0	1	CWPP
CA1272018	CA_SantaCruzSanMateo_CNTY	CA	CNTY	2018	1	0	1	CWPP
CA1282010	CA_SantaMonicaMountains_COMM	CA	COMM	2010	0	1	1	CWPP
CA1282013	CA_SantaMonicaMountains_COMM	CA	COMM	2013	1	1	1	CWPP
CA1292006	CA_ScottRiver_COMM	CA	COMM	2006	0	0	1	CWPP
CA1302006	CA_ScrippsRanch_COMM	CA	COMM	2006	0	0	1	CWPP
CA1302018	CA_ScrippsRanch_COMM	CA	COMM	2018	1	0	1	CWPP
CA1312008	CA_SequoiaCrest_COMM	CA	COMM	2008	0	1	1	CWPP
CA1322008	CA_ShastaTrinity_FPRD	CA	FPRD	2008	0	0	1	CWPP
CA1322018	CA_ShastaTrinity_FPRD	CA	FPRD	2018	1	0	1	CWPP
CA1332006	CA_ShastaValley_COMM	CA	COMM	2006	0	0	1	CWPP
CA1342002	CA_Sierra_CNTY	CA	CNTY	2002	0	1	1	US Census Bureau, 2018 Cartographic Boundary Files
CA1342014	CA_Sierra_CNTY	CA	CNTY	2014	1	1	1	US Census Bureau, 2018 Cartographic Boundary Files
CA1352008	CA_Siskiyou_CNTY	CA	CNTY	2008	0	0	1	US Census Bureau, 2018 Cartographic Boundary Files
CA1352019	CA_Siskiyou_CNTY	CA	CNTY	2019	1	1	1	US Census Bureau, 2018 Cartographic Boundary Files
CA1362012	CA_SodaCanyon_COMM	CA	COMM	2012	0	0	1	CWPP
CA1372008	CA_Sonoma_CNTY	CA	CNTY	2008	0	0	1	US Census Bureau, 2018 Cartographic Boundary Files
CA1372015	CA_Sonoma_CNTY	CA	CNTY	2015	1	0	1	US Census Bureau, 2018 Cartographic Boundary Files
CA1382005	CA_SonomaLakeNapa_FPRD	CA	FPRD	2005	0	0	1	CWPP
CA1392009	CA_SouthwestSanDiego_CNTY	CA	CNTY	2009	0	0	1	CWPP
CA1402010	CA_StillwaterChurnCreek_COMM	CA	COMM	2010	0	0	1	CWPP
CA1412015	CA_Stoneridge_COMM	CA	COMM	2015	0	0	1	CWPP
CA1422018	CA_Sunol_COMM	CA	COMM	2018	0	0	1	US Census Bureau, 2016 TIGER Place
CA1432005	CA_Talmadge_COMM	CA	COMM	2005	0	0	1	CWPP
CA1442005	CA_TehamaGlenn_FPRD	CA	FPRD	2005	0	0	1	CWPP
CA1452008	CA_TehamaEast_COMM	CA	COMM	2008	0	0	1	USGS Quadrangle Maps
CA1462005	CA_TehamaWest_COMM	CA	COMM	2005	0	0	1	CWPP
CA1472007	CA_Tierrasanta_COMM	CA	COMM	2007	0	0	1	CWPP
CA1482005	CA_Trinity_CNTY	CA	CNTY	2005	0	0	1	US Census Bureau, 2018 Cartographic Boundary Files
CA1482010	CA_Trinity_CNTY	CA	CNTY	2010	1	0	1	US Census Bureau, 2018 Cartographic Boundary Files
CA1482015	CA_Trinity_CNTY	CA	CNTY	2015	1	0	1	US Census Bureau, 2018 Cartographic Boundary Files
CA1482020	CA_Trinity_CNTY	CA	CNTY	2020	1	0	1	US Census Bureau, 2018 Cartographic Boundary Files
CA1492010	CA_Tulare_CNTY	CA	CNTY	2010	0	1	1	US Census Bureau, 2018 Cartographic Boundary Files
CA1502009	CA_TuolumneCalaveras_FPRD	CA	FPRD	2009	0	0	1	CWPP
CA1512004	CA_UpperMattole_COMM	CA	COMM	2004	0	1	1	CWPP
CA1532005	CA_Vista_FPRD	CA	FPRD	2005	0	1	1	CWPP
CA1532010	CA_Vista_FPRD	CA	FPRD	2010	1	0	1	CWPP
CA1542005	CA_Volcano_COMM	CA	COMM	2005	0	1	1	CWPP
CA1552002	CA_Volcanoville_COMM	CA	COMM	2002	0	1	1	CWPP
CA1562008	CA_WestSlopeSierraNevada_COMM	CA	COMM	2008	0	1	1	CWPP
CA1572005	CA_Wrightwood_COMM	CA	COMM	2005	0	0	1	CWPP
CA1582015	CA_WynolaEstates_COMM	CA	COMM	2015	0	0	1	CWPP
CA1592007	CA_YosemiteWest_COMM	CA	COMM	2007	0	1	1	CWPP
CA1602015	CA_CrescentaValley_COMM	CA	COMM	2015	0	0	1	US Census Bureau, 2016 TIGER Place
CA1612014	CA_Monrovia_COMM	CA	COMM	2014	0	0	1	US Census Bureau, 2016 TIGER Place
CA1622017	CA_SanBernardinoMountains_COMM	CA	COMM	2017	0	1	1	CWPP
CA1632020	CA_RollingHills_COMM	CA	COMM	2020	0	0	1	US Census Bureau, 2016 TIGER Place
CA1642017	CA_Lakehills_COMM	CA	COMM	2017	0	0	1	CWPP
CA1652020	CA_Occidental_COMM	CA	COMM	2020	0	0	1	CWPP
CA1662018	CA_UpperMarkWestWatershed_COMM	CA	COMM	2018	0	0	1	CWPP
CA1672020	CA_MillCreek_COMM	CA	COMM	2020	0	0	1	CWPP
CA1682020	CA_SantaRosa_COMM	CA	COMM	2020	0	1	1	CWPP
CA1692020	CA_GroveStreet_COMM	CA	COMM	2020	0	0	1	CWPP
CA1702018	CA_FortRoss_FPRD	CA	FPRD	2018	0	0	1	CWPP
CA1712019	CA_FitchMountain_COMM	CA	COMM	2019	0	0	1	CWPP
CA1722016	CA_LowerMattole_COMM	CA	COMM	2016	0	0	1	CWPP
CA1732011	CA_WillowCreek_COMM	CA	COMM	2011	0	0	1	CWPP
CA1742016	CA_Dunsmuir_COMM	CA	COMM	2016	0	1	1	CWPP
CA1752018	CA_BurneyBasin_COMM	CA	COMM	2018	0	0	1	CWPP
CA1752019	CA_BurneyBasin_COMM	CA	COMM	2019	1	0	1	CWPP
CA1762016	CA_Montecito_FPRD	CA	FPRD	2016	0	1	1	US Census Bureau, 2016 TIGER Place
CA1772021	CA_SantaBarbara_COMM	CA	COMM	2021	0	1	1	CWPP
CA1782016	CA_SantaClara_CNTY	CA	CNTY	2016	0	1	1	US Census Bureau, 2018 Cartographic Boundary Files
CA1792010	CA_Shingletown_COMM	CA	COMM	2010	0	0	1	CWPP
CA1802005	CA_NorthSanJuan_FPRD	CA	FPRD	2005	0	0	1	CWPP
CA1802017	CA_NorthSanJuan_FPRD	CA	FPRD	2017	1	0	1	CWPP
CA1812016	CA_Truckee_FPRD	CA	FPRD	2016	0	1	1	CALFIRE FRAP
CA1822012	CA_CarmelHighlands_COMM	CA	COMM	2012	0	0	1	CWPP
CO0012009	CO_Alamosa_CNTY	CO	CNTY	2009	0	1	1	Colorado Forest Atlas
CO0022009	CO_Allenspark_COMM	CO	COMM	2009	0	0	1	Colorado Forest Atlas
CO0032009	CO_AlpineTownStElmo_COMM	CO	COMM	2009	0	0	1	Colorado Forest Atlas
CO0042018	CO_ApexRanchEstates_COMM	CO	COMM	2018	0	0	1	CWPP
CO0052018	CO_ArabianAcres_COMM	CO	COMM	2018	0	0	0	CWPP
CO0062008	CO_Archuleta_CNTY	CO	CNTY	2008	0	0	1	Colorado Forest Atlas
CO0072008	CO_Arrowhead_COMM	CO	COMM	2008	0	1	1	Colorado Forest Atlas
CO0082007	CO_ArrowheadSubdivision_COMM	CO	COMM	2007	0	0	1	Colorado Forest Atlas
CO0092011	CO_Baca_CNTY	CO	CNTY	2011	0	0	1	Colorado Forest Atlas
CO0102005	CO_BacaGrande_COMM	CO	COMM	2005	0	1	1	Colorado Forest Atlas
CO0112008	CO_BachelorGulch_COMM	CO	COMM	2008	0	1	1	Colorado Forest Atlas
CO0122007	CO_BeaverCreek_COMM	CO	COMM	2007	0	1	1	Colorado Forest Atlas
CO0132011	CO_Bent_CNTY	CO	CNTY	2011	0	0	1	Colorado Forest Atlas
CO0142007	CO_Berthoud_FPRD	CO	FPRD	2007	0	1	1	Colorado Forest Atlas
CO0152007	CO_BigElkMeadows_COMM	CO	COMM	2007	0	0	1	Colorado Forest Atlas
CO0162016	CO_BlackForest_COMM	CO	COMM	2016	0	1	1	Colorado Forest Atlas
CO0172009	CO_BlackhawkRanch_COMM	CO	COMM	2009	0	1	1	Colorado Forest Atlas
CO0182007	CO_BlueMesaSubdivision_COMM	CO	COMM	2007	0	0	1	Colorado Forest Atlas
CO0192011	CO_Boulder_CNTY	CO	CNTY	2011	0	1	1	Colorado Forest Atlas
CO0202006	CO_BoulderMountain_FPRD	CO	FPRD	2006	0	1	1	Colorado Forest Atlas
CO0212007	CO_BoulderRural_FPRD	CO	FPRD	2007	0	1	1	Colorado Forest Atlas
CO0222014	CO_BuckskinHeights_COMM	CO	COMM	2014	0	0	1	Colorado Forest Atlas
CO0232008	CO_BurningMountain_FPRD	CO	FPRD	2008	0	0	1	Colorado Forest Atlas
CO0242008	CO_BurningTreeRanch_COMM	CO	COMM	2008	0	0	1	Colorado Forest Atlas
CO0252014	CO_CarrollLakes_COMM	CO	COMM	2014	0	1	1	Colorado Forest Atlas
CO0262015	CO_CashCanyonStinkingSprings_COMM	CO	COMM	2015	0	0	1	CWPP
CO0272010	CO_CastlePinesNorth_COMM	CO	COMM	2010	0	0	1	Colorado Forest Atlas
CO0282011	CO_CedarMesaRanches_COMM	CO	COMM	2011	0	1	1	Colorado Forest Atlas
CO0292015	CO_Cedaredge_FPRD	CO	FPRD	2015	0	0	1	CWPP
CO0302008	CO_Center_FPRD	CO	FPRD	2008	0	1	1	Colorado Forest Atlas
CO0312009	CO_CentralConejosCounty_FPRD	CO	FPRD	2009	0	1	1	Colorado Forest Atlas
CO0322009	CO_Chaffee_CNTY	CO	CNTY	2009	0	0	1	Colorado Forest Atlas
CO0332007	CO_CherokeeMeadows_COMM	CO	COMM	2007	0	0	1	Colorado Forest Atlas
CO0332012	CO_CherokeeMeadows_COMM	CO	COMM	2012	1	0	1	Colorado Forest Atlas
CO0332017	CO_CherokeeMeadows_COMM	CO	COMM	2017	1	0	1	Colorado Forest Atlas
CO0342011	CO_Cheyenne_CNTY	CO	CNTY	2011	0	0	1	Colorado Forest Atlas
CO0352007	CO_CityBoulder_COMM	CO	COMM	2007	0	1	1	Colorado Forest Atlas
CO0362007	CO_CityGolden_COMM	CO	COMM	2007	0	1	1	Colorado Forest Atlas
CO0372008	CO_ClearCreek_CNTY	CO	CNTY	2008	0	1	1	Colorado Forest Atlas
CO0382008	CO_CoalCreekCanyon_FPRD	CO	FPRD	2008	0	1	1	Colorado Forest Atlas
CO0392007	CO_ColoradoMountainEstates_COMM	CO	COMM	2007	0	0	1	Colorado Forest Atlas
CO0402009	CO_ColoradoOutdoorEducationCenter_COMM	CO	COMM	2009	0	0	1	Colorado Forest Atlas
CO0402011	CO_ColoradoOutdoorEducationCenter_COMM	CO	COMM	2011	1	0	1	Colorado Forest Atlas
CO0412005	CO_ColoradoSierra_FPRD	CO	FPRD	2005	0	1	1	Colorado Forest Atlas
CO0422011	CO_ColoradoSprings_COMM	CO	COMM	2011	0	0	1	Colorado Forest Atlas
CO0432004	CO_Conundrum_COMM	CO	COMM	2004	0	1	1	Colorado Forest Atlas
CO0442012	CO_CoolwaterLosPinos_COMM	CO	COMM	2012	0	1	1	Colorado Forest Atlas
CO0452004	CO_Cordillera_COMM	CO	COMM	2004	0	1	1	Colorado Forest Atlas
CO0462008	CO_Costilla_CNTY	CO	CNTY	2008	0	1	1	Colorado Forest Atlas
CO0472015	CO_Crawford_FPRD	CO	FPRD	2015	0	0	1	CWPP
CO0482019	CO_CrippleCreek_COMM	CO	COMM	2019	0	0	1	CWPP
CO0492011	CO_Crowley_CNTY	CO	CNTY	2011	0	0	1	Colorado Forest Atlas
CO0502008	CO_CrystalLakes_COMM	CO	COMM	2008	0	0	1	Colorado Forest Atlas
CO0512013	CO_CrystalPark_COMM	CO	COMM	2013	0	0	1	Colorado Forest Atlas
CO0522019	CO_CuernoVerdeHomeownersAssociation_COMM	CO	COMM	2019	0	0	1	CWPP
CO0532007	CO_Custer_CNTY	CO	CNTY	2007	0	0	1	Colorado Forest Atlas
CO0542015	CO_DakotaHideout_COMM	CO	COMM	2015	0	1	1	CWPP
CO0552009	CO_DeerValleyEstates_COMM	CO	COMM	2009	0	1	1	Colorado Forest Atlas
CO0562009	CO_DelNorte_FPRD	CO	FPRD	2009	0	1	1	Colorado Forest Atlas
CO0572011	CO_Delta_CNTY	CO	CNTY	2011	0	1	1	Colorado Forest Atlas
CO0582007	CO_Dolores_CNTY	CO	CNTY	2007	0	0	0	Colorado Forest Atlas
CO0592011	CO_DonaldWescott_FPRD	CO	FPRD	2011	0	1	1	Colorado Forest Atlas
CO0602011	CO_Douglas_CNTY	CO	CNTY	2011	0	0	1	Colorado Forest Atlas
CO0612009	CO_DurangoWestMetropolitanDistrict1_COMM	CO	COMM	2009	0	1	1	Colorado Forest Atlas
CO0622011	CO_DurangoWestMetropolitanDistrict2_COMM	CO	COMM	2011	0	1	1	Colorado Forest Atlas
CO0632011	CO_Eagle_CNTY	CO	CNTY	2011	0	0	1	Colorado Forest Atlas
CO0642019	CO_EagleRiver_FPRD	CO	FPRD	2019	0	1	1	Colorado Forest Atlas
CO0652014	CO_EastCanyon_COMM	CO	COMM	2014	0	0	1	CWPP
CO0662006	CO_EastPortalCoalition_COMM	CO	COMM	2006	0	0	1	Colorado Forest Atlas
CO0672012	CO_EasternArapahoe_CNTY	CO	CNTY	2012	0	0	1	Colorado Forest Atlas
CO0682013	CO_EchoCanyonRanch_COMM	CO	COMM	2013	0	0	1	Colorado Forest Atlas
CO0692012	CO_EdgemontHighlands_COMM	CO	COMM	2012	0	1	1	Colorado Forest Atlas
CO0702010	CO_ElPaso_CNTY	CO	CNTY	2010	0	0	1	Colorado Forest Atlas
CO0712005	CO_ElkCreek_FPRD	CO	FPRD	2005	0	1	1	Colorado Forest Atlas
CO0722011	CO_ElkValleyEstates_COMM	CO	COMM	2011	0	0	1	Colorado Forest Atlas
CO0732015	CO_EnchantedForestEstates_COMM	CO	COMM	2015	0	0	1	CWPP
CO0742009	CO_EstesPark_COMM	CO	COMM	2009	0	0	1	Colorado Forest Atlas
CO0752011	CO_EstesParkUplands_COMM	CO	COMM	2011	0	0	1	CWPP
CO0762007	CO_Evergreen_FPRD	CO	FPRD	2007	0	1	1	Colorado Forest Atlas
CO0772007	CO_Fairmount_FPRD	CO	FPRD	2007	0	1	1	Colorado Forest Atlas
CO0782016	CO_Falcon_FPRD	CO	FPRD	2016	0	1	1	CWPP
CO0792009	CO_FallRiverWatershed_COMM	CO	COMM	2009	0	0	1	Colorado Forest Atlas
CO0802011	CO_FallsCreekRanch_COMM	CO	COMM	2011	0	0	1	Colorado Forest Atlas
CO0812007	CO_FishCreekSanctuary_COMM	CO	COMM	2007	0	1	1	Colorado Forest Atlas
CO0822008	CO_Foothills_FPRD	CO	FPRD	2008	0	1	1	Colorado Forest Atlas
CO0832010	CO_ForbesParkLandownersAssociation_COMM	CO	COMM	2010	0	0	0	Colorado Forest Atlas
CO0842007	CO_ForbesWagonCreekRanches_COMM	CO	COMM	2007	0	0	0	Colorado Forest Atlas
CO0852011	CO_ForestLakes_COMM	CO	COMM	2011	0	1	1	Colorado Forest Atlas
CO0862015	CO_ForrestGroves_COMM	CO	COMM	2015	0	0	1	CWPP
CO0872006	CO_FourMile_FPRD	CO	FPRD	2006	0	1	1	Colorado Forest Atlas
CO0882013	CO_FourMileCurrantCreek_COMM	CO	COMM	2013	0	0	1	Colorado Forest Atlas
CO0892007	CO_FourNeighborhood_FPRD	CO	FPRD	2007	0	0	1	Colorado Forest Atlas
CO0902008	CO_Fremont_CNTY	CO	CNTY	2008	0	0	1	Colorado Forest Atlas
CO0912008	CO_GameTrail_COMM	CO	COMM	2008	0	0	1	Colorado Forest Atlas
CO0922013	CO_GardenPark_COMM	CO	COMM	2013	0	1	1	CWPP
CO0932012	CO_Garfield_CNTY	CO	CNTY	2012	0	1	1	Colorado Forest Atlas
CO0942008	CO_Genesee_FPRD	CO	FPRD	2008	0	1	1	Colorado Forest Atlas
CO0952006	CO_Gilpin_CNTY	CO	CNTY	2006	0	1	1	Colorado Forest Atlas
CO0952009	CO_Gilpin_CNTY	CO	CNTY	2009	1	1	1	Colorado Forest Atlas
CO0962007	CO_GlenHavenRetreat_COMM	CO	COMM	2007	0	0	1	Colorado Forest Atlas
CO0972007	CO_GlenwoodSprings_FPRD	CO	FPRD	2007	0	1	1	Colorado Forest Atlas
CO0982008	CO_GoldBasinSubdivision_COMM	CO	COMM	2008	0	0	1	Colorado Forest Atlas
CO0992006	CO_GoldHill_FPRD	CO	FPRD	2006	0	0	1	Colorado Forest Atlas
CO1002011	CO_GoldenGate_FPRD	CO	FPRD	2011	0	0	1	Colorado Forest Atlas
CO1012006	CO_Gould_COMM	CO	COMM	2006	0	0	1	Colorado Forest Atlas
CO1022006	CO_Grand_CNTY	CO	CNTY	2006	0	0	1	Colorado Forest Atlas
CO1032015	CO_GrandLake_FPRD	CO	FPRD	2015	0	0	1	Colorado Forest Atlas
CO1042017	CO_GreaterLemonReservoir_COMM	CO	COMM	2017	0	0	1	CWPP
CO1052014	CO_GreaterSagePort_COMM	CO	COMM	2014	0	0	1	CWPP
CO1062012	CO_GreaterSurreyRidge_COMM	CO	COMM	2012	0	0	1	Colorado Forest Atlas
CO1072006	CO_GrizzlyCreek_COMM	CO	COMM	2006	0	0	1	Colorado Forest Atlas
CO1082011	CO_Gunnison_CNTY	CO	CNTY	2011	0	1	1	Colorado Forest Atlas
CO1092008	CO_HappyCanyon_COMM	CO	COMM	2008	0	0	1	Colorado Forest Atlas
CO1102005	CO_HarrisPark_FPRD	CO	FPRD	2005	0	1	1	Colorado Forest Atlas
CO1112012	CO_HeartwoodRanch_COMM	CO	COMM	2012	0	1	1	Colorado Forest Atlas
CO1122008	CO_HermitParkOpenSpace_COMM	CO	COMM	2008	0	0	1	Colorado Forest Atlas
CO1132008	CO_HiddenVillage_COMM	CO	COMM	2008	0	1	1	Colorado Forest Atlas
CO1142018	CO_HigbyEstates_COMM	CO	COMM	2018	0	0	1	CWPP
CO1152014	CO_HighForestRanch_COMM	CO	COMM	2014	0	1	1	CWPP
CO1162014	CO_HighlandLakes_COMM	CO	COMM	2014	0	0	1	CWPP
CO1172010	CO_Hinsdale_CNTY	CO	CNTY	2010	0	1	1	Colorado Forest Atlas
CO1182011	CO_HotSulphurSpringsParshall_FPRD	CO	FPRD	2011	0	1	1	CWPP
CO1192015	CO_Hotchkiss_FPRD	CO	FPRD	2015	0	0	1	Colorado Forest Atlas
CO1202011	CO_IndianCreek_COMM	CO	COMM	2011	0	0	1	CWPP
CO1212007	CO_IndianHills_FPRD	CO	FPRD	2007	0	1	1	Colorado Forest Atlas
CO1222011	CO_IndianMountain_COMM	CO	COMM	2011	0	0	1	Colorado Forest Atlas
CO1232013	CO_IndianSprings_COMM	CO	COMM	2013	0	1	1	Colorado Forest Atlas
CO1232016	CO_IndianSprings_COMM	CO	COMM	2016	1	1	1	Colorado Forest Atlas
CO1242007	CO_InterCanyon_FPRD	CO	FPRD	2007	0	1	1	Colorado Forest Atlas
CO1252015	CO_Jackson_CNTY	CO	CNTY	2015	0	0	1	Colorado Forest Atlas
CO1262012	CO_Jefferson_CNTY	CO	CNTY	2012	0	0	1	Colorado Forest Atlas
CO1272007	CO_Kiowa_CNTY	CO	CNTY	2007	0	0	1	Colorado Forest Atlas
CO1282011	CO_Kremmling_FPRD	CO	FPRD	2011	0	1	1	Colorado Forest Atlas
CO1292006	CO_LaPlata_CNTY	CO	CNTY	2006	0	0	1	Colorado Forest Atlas
CO1302011	CO_LaVeta_FPRD	CO	FPRD	2011	0	1	1	Colorado Forest Atlas
CO1302016	CO_LaVeta_FPRD	CO	FPRD	2016	1	1	1	Colorado Forest Atlas
CO1312006	CO_Lake_CNTY	CO	CNTY	2006	0	0	1	Colorado Forest Atlas
CO1322009	CO_Larimer_CNTY	CO	CNTY	2009	0	0	1	Colorado Forest Atlas
CO1332015	CO_Lefthand_FPRD	CO	FPRD	2015	0	1	1	Colorado Forest Atlas
CO1342005	CO_LittleValley_COMM	CO	COMM	2005	0	0	1	Colorado Forest Atlas
CO1352012	CO_LogHillMesa_FPRD	CO	FPRD	2012	0	0	1	Colorado Forest Atlas
CO1362011	CO_Logan_CNTY	CO	CNTY	2011	0	0	1	Colorado Forest Atlas
CO1372016	CO_LomaLindaSubdivision_COMM	CO	COMM	2016	0	0	1	CWPP
CO1382011	CO_LoneRangerRoadUsers_COMM	CO	COMM	2011	0	0	1	Colorado Forest Atlas
CO1392012	CO_LosRanchitosEstates_COMM	CO	COMM	2012	0	1	1	Colorado Forest Atlas
CO1402011	CO_LostDutchmanResort_COMM	CO	COMM	2011	0	0	1	Colorado Forest Atlas
CO1412015	CO_LostParkRanchOwnersAssociation_COMM	CO	COMM	2015	0	0	1	CWPP
CO1422007	CO_LowerNorthFork_FPRD	CO	FPRD	2007	0	1	1	Colorado Forest Atlas
CO1432011	CO_Lyons_FPRD	CO	FPRD	2011	0	0	1	Colorado Forest Atlas
CO1442008	CO_MagicSkyRanch_COMM	CO	COMM	2008	0	0	1	Colorado Forest Atlas
CO1452007	CO_MajesticPark_COMM	CO	COMM	2007	0	0	1	Colorado Forest Atlas
CO1462008	CO_MaysvilleNorthFork_COMM	CO	COMM	2008	0	0	1	Colorado Forest Atlas
CO1472010	CO_MeadowCreek_COMM	CO	COMM	2010	0	0	1	Colorado Forest Atlas
CO1482012	CO_Mesa_CNTY	CO	CNTY	2012	0	1	1	Colorado Forest Atlas
CO1492009	CO_MineralCounty_FPRD	CO	FPRD	2009	0	1	1	Colorado Forest Atlas
CO1502011	CO_MistyPines_COMM	CO	COMM	2011	0	0	1	Colorado Forest Atlas
CO1512004	CO_Moffat_CNTY	CO	CNTY	2004	0	1	1	Colorado Forest Atlas
CO1522009	CO_MonteVista_FPRD	CO	FPRD	2009	0	1	1	Colorado Forest Atlas
CO1532011	CO_Montezuma_CNTY	CO	CNTY	2011	0	0	1	Colorado Forest Atlas
CO1542011	CO_Montrose_CNTY	CO	CNTY	2011	0	1	1	Colorado Forest Atlas
CO1552009	CO_MountHarvardEstates_COMM	CO	COMM	2009	0	0	1	Colorado Forest Atlas
CO1562015	CO_MtHerman_COMM	CO	COMM	2015	0	1	1	CWPP
CO1572009	CO_NEConejosCounty_FPRD	CO	FPRD	2009	0	1	1	Colorado Forest Atlas
CO1582011	CO_Nederland_FPRD	CO	FPRD	2011	0	1	1	Colorado Forest Atlas
CO1592007	CO_NorthEnd_COMM	CO	COMM	2007	0	0	1	Colorado Forest Atlas
CO1602011	CO_NorthFork_FPRD	CO	FPRD	2011	0	0	1	Colorado Forest Atlas
CO1612007	CO_NorthRoutt_FPRD	CO	FPRD	2007	0	0	1	Colorado Forest Atlas
CO1622010	CO_NorthWest_FPRD	CO	FPRD	2010	0	0	1	Colorado Forest Atlas
CO1632007	CO_NorthernSaguache_FPRD	CO	FPRD	2007	0	1	1	Colorado Forest Atlas
CO1642009	CO_NWConejosCounty_FPRD	CO	FPRD	2009	0	1	1	Colorado Forest Atlas
CO1652009	CO_OhioCity_COMM	CO	COMM	2009	0	0	0	Colorado Forest Atlas
CO1662013	CO_Otero_CNTY	CO	CNTY	2013	0	0	1	CWPP
CO1672011	CO_Ouray_CNTY	CO	CNTY	2011	0	1	1	Colorado Forest Atlas
CO1682008	CO_PalmerLake_COMM	CO	COMM	2008	0	1	1	Colorado Forest Atlas
CO1692015	CO_Paonia_FPRD	CO	FPRD	2015	0	0	1	CWPP
CO1702007	CO_Park_CNTY	CO	CNTY	2007	0	0	1	Colorado Forest Atlas
CO1712012	CO_PerryParkRidgesPines_COMM	CO	COMM	2012	0	0	1	Colorado Forest Atlas
CO1722005	CO_PerryPark_COMM	CO	COMM	2005	0	0	1	Colorado Forest Atlas
CO1732014	CO_PineRidge_COMM	CO	COMM	2014	0	0	1	Colorado Forest Atlas
CO1742012	CO_PineRiverRanches_COMM	CO	COMM	2012	0	1	1	Colorado Forest Atlas
CO1752008	CO_PinewoodReservoir_COMM	CO	COMM	2008	0	0	1	Colorado Forest Atlas
CO1762010	CO_PinewoodSprings_COMM	CO	COMM	2010	0	0	1	Colorado Forest Atlas
CO1772014	CO_Pitkin_CNTY	CO	CNTY	2014	0	0	1	Colorado Forest Atlas
CO1782009	CO_PoleHillRoad_COMM	CO	COMM	2009	0	0	1	Colorado Forest Atlas
CO1792009	CO_PonchaSprings_COMM	CO	COMM	2009	0	0	1	Colorado Forest Atlas
CO1802007	CO_PoudreCanyonManhattanCreek_FPRD	CO	FPRD	2007	0	0	1	Colorado Forest Atlas
CO1812008	CO_PoudreCanyonPoudrePark_FPRD	CO	FPRD	2008	0	0	1	Colorado Forest Atlas
CO1822007	CO_PoudreCanyonRustic_FPRD	CO	FPRD	2007	0	0	1	Colorado Forest Atlas
CO1832008	CO_PoudreCanyonSpencerHeights_FPRD	CO	FPRD	2008	0	0	1	Colorado Forest Atlas
CO1842011	CO_PoudreFireAuthority_COMM	CO	COMM	2011	0	0	1	Colorado Forest Atlas
CO1852011	CO_Prowers_CNTY	CO	CNTY	2011	0	0	1	Colorado Forest Atlas
CO1862006	CO_Pueblo_CNTY	CO	CNTY	2006	0	1	1	Colorado Forest Atlas
CO1872015	CO_QuartzCreek_COMM	CO	COMM	2015	0	0	1	CWPP
CO1882007	CO_RainbowLakesWestSide_COMM	CO	COMM	2007	0	0	1	Colorado Forest Atlas
CO1892013	CO_RainbowServicesIncorporated_COMM	CO	COMM	2013	0	0	1	CWPP
CO1902013	CO_RanchoMiraSol_COMM	CO	COMM	2013	0	1	1	Colorado Forest Atlas
CO1912006	CO_Rand_COMM	CO	COMM	2006	0	0	1	Colorado Forest Atlas
CO1922007	CO_RedFeatherLakes_COMM	CO	COMM	2007	0	0	1	Colorado Forest Atlas
CO1932009	CO_RedHillForest_COMM	CO	COMM	2009	0	0	0	Colorado Forest Atlas
CO1942018	CO_RedRockRanch_COMM	CO	COMM	2018	0	0	1	CWPP
CO1952008	CO_RedlandsGladeParkColoradoNationalMonument_COMM	CO	COMM	2008	0	0	1	CWPP
CO1962011	CO_Ridgewood_COMM	CO	COMM	2011	0	0	1	Colorado Forest Atlas
CO1972012	CO_RioBlanco_CNTY	CO	CNTY	2012	0	1	1	Colorado Forest Atlas
CO1982019	CO_RioGrandeCountySouth_COMM	CO	COMM	2019	0	0	1	CWPP
CO1992009	CO_RistCanyon_FPRD	CO	FPRD	2009	0	0	1	Colorado Forest Atlas
CO2002010	CO_RockyMountain_FPRD	CO	FPRD	2010	0	1	1	Colorado Forest Atlas
CO2012010	CO_Routt_CNTY	CO	CNTY	2010	0	0	1	Colorado Forest Atlas
CO2022007	CO_RoxboroughPark_COMM	CO	COMM	2007	0	1	1	Colorado Forest Atlas
CO2032013	CO_SanJuan_CNTY	CO	CNTY	2013	0	0	1	Colorado Forest Atlas
CO2042009	CO_SanJuanRanchEstatesSubdivision_COMM	CO	COMM	2009	0	0	0	Colorado Forest Atlas
CO2052009	CO_SanMiguel_CNTY	CO	CNTY	2009	0	1	1	Colorado Forest Atlas
CO2062018	CO_SangresFoothills_COMM	CO	COMM	2018	0	1	1	CWPP
CO2072016	CO_SantaFeTrailRanch_COMM	CO	COMM	2016	0	1	0	Colorado Forest Atlas
CO2082016	CO_Sedgwick_CNTY	CO	CNTY	2016	0	0	1	CWPP
CO2092013	CO_ShieldOTerrace_COMM	CO	COMM	2013	0	0	1	CWPP
CO2102009	CO_SouthConejosCounty_FPRD	CO	FPRD	2009	0	1	1	Colorado Forest Atlas
CO2112009	CO_SouthMetro_FPRD	CO	FPRD	2009	0	1	1	Colorado Forest Atlas
CO2122004	CO_SouthPlatte_COMM	CO	COMM	2004	0	1	1	Colorado Forest Atlas
CO2132014	CO_SouthwestCanon_COMM	CO	COMM	2014	0	1	1	CWPP
CO2142007	CO_SouthwesternHighway115_FPRD	CO	FPRD	2007	0	1	1	Colorado Forest Atlas
CO2152014	CO_SpiritLakes_COMM	CO	COMM	2014	0	0	1	Colorado Forest Atlas
CO2162008	CO_SpiritMountainRanch_COMM	CO	COMM	2008	0	1	1	Colorado Forest Atlas
CO2172015	CO_SpruceMountainEstates_COMM	CO	COMM	2015	0	0	1	CWPP
CO2182007	CO_Stagecoach_COMM	CO	COMM	2007	0	0	1	Colorado Forest Atlas
CO2192009	CO_StarMountainRanch_COMM	CO	COMM	2009	0	0	1	Colorado Forest Atlas
CO2202004	CO_SteamboatPines_COMM	CO	COMM	2004	0	0	0	Colorado Forest Atlas
CO2212014	CO_Stonewall_FPRD	CO	FPRD	2014	0	0	1	CWPP
CO2222008	CO_SugarLoaf_FPRD	CO	FPRD	2008	0	1	1	Colorado Forest Atlas
CO2232006	CO_Summit_CNTY	CO	CNTY	2006	0	0	1	Colorado Forest Atlas
CO2232010	CO_Summit_CNTY	CO	CNTY	2010	1	0	1	Colorado Forest Atlas
CO2242013	CO_Sunshine_FPRD	CO	FPRD	2013	0	0	1	Colorado Forest Atlas
CO2252011	CO_Teller_CNTY	CO	CNTY	2011	0	0	1	Colorado Forest Atlas
CO2262012	CO_TimberdaleRanch_COMM	CO	COMM	2012	0	1	1	Colorado Forest Atlas
CO2272012	CO_TrailWestAssociation_COMM	CO	COMM	2012	0	0	1	Colorado Forest Atlas
CO2282012	CO_TweenLakesEstates_COMM	CO	COMM	2012	0	1	1	Colorado Forest Atlas
CO2292015	CO_UpperBeaverCreek_COMM	CO	COMM	2015	0	1	1	CWPP
CO2302004	CO_UpperBurgessCreek_COMM	CO	COMM	2004	0	0	0	CWPP
CO2312011	CO_UpperCherokeePark_COMM	CO	COMM	2011	0	0	1	Colorado Forest Atlas
CO2322011	CO_UpperCrystalRiverValley_COMM	CO	COMM	2011	0	0	1	Colorado Forest Atlas
CO2332007	CO_UpperFraserValley_COMM	CO	COMM	2007	0	1	1	Colorado Forest Atlas
CO2342011	CO_UteLakesFishingRecreationClub_COMM	CO	COMM	2011	0	0	1	Colorado Forest Atlas
CO2352007	CO_UtePass_COMM	CO	COMM	2007	0	0	1	Colorado Forest Atlas
CO2362014	CO_Vallecito_COMM	CO	COMM	2014	0	0	1	CWPP
CO2372012	CO_ValleyPark_COMM	CO	COMM	2012	0	0	1	Colorado Forest Atlas
CO2382012	CO_VistaDeOro_COMM	CO	COMM	2012	0	1	1	Colorado Forest Atlas
CO2392007	CO_WadeTamlinSpicerPeak_COMM	CO	COMM	2007	0	0	1	CWPP
CO2402019	CO_WestConejosCounty_FPRD	CO	FPRD	2019	0	0	1	CWPP
CO2412006	CO_WestMetro_FPRD	CO	FPRD	2006	0	1	1	Colorado Forest Atlas
CO2422008	CO_WesternSaguache_FPRD	CO	FPRD	2008	0	1	1	Colorado Forest Atlas
CO2432009	CO_WildernessStreams_COMM	CO	COMM	2009	0	0	1	Colorado Forest Atlas
CO2442010	CO_WisslerRanch_COMM	CO	COMM	2010	0	0	1	Colorado Forest Atlas
CO2452010	CO_WoodlandParkHealthyForestInitiative_COMM	CO	COMM	2010	0	0	1	Colorado Forest Atlas
CO2462007	CO_WoodlandsEscavera_COMM	CO	COMM	2007	0	1	1	Colorado Forest Atlas
CO2472006	CO_Woodmoor_COMM	CO	COMM	2006	0	0	1	Colorado Forest Atlas
CO2472017	CO_Woodmoor_COMM	CO	COMM	2017	1	0	1	Colorado Forest Atlas
CO2482007	CO_WoodmoorMountain_COMM	CO	COMM	2007	0	1	1	Colorado Forest Atlas
CO2492009	CO_WoodrockPropertyOwnersAssociation_COMM	CO	COMM	2009	0	0	1	Colorado Forest Atlas
CO2502011	CO_Yuma_CNTY	CO	CNTY	2011	0	0	1	Colorado Forest Atlas
CO2512015	CO_Grand_FPRD	CO	FPRD	2015	0	1	1	Colorado Forest Atlas
ID0012006	ID_Ada_CNTY	ID	CNTY	2006	0	1	1	US Census Bureau, 2018 Cartographic Boundary Files
ID0012010	ID_Ada_CNTY	ID	CNTY	2010	1	0	1	US Census Bureau, 2018 Cartographic Boundary Files
ID0012012	ID_Ada_CNTY	ID	CNTY	2012	1	1	1	US Census Bureau, 2018 Cartographic Boundary Files
ID0022004	ID_Adams_CNTY	ID	CNTY	2004	0	1	1	US Census Bureau, 2018 Cartographic Boundary Files
ID0032003	ID_Bannock_CNTY	ID	CNTY	2003	0	0	1	US Census Bureau, 2018 Cartographic Boundary Files
ID0032007	ID_Bannock_CNTY	ID	CNTY	2007	1	0	0	US Census Bureau, 2018 Cartographic Boundary Files
ID0042004	ID_Bearlake_CNTY	ID	CNTY	2004	0	0	1	US Census Bureau, 2018 Cartographic Boundary Files
ID0052008	ID_Benewah_CNTY	ID	CNTY	2008	0	0	1	US Census Bureau, 2018 Cartographic Boundary Files
ID0052013	ID_Benewah_CNTY	ID	CNTY	2013	1	0	1	US Census Bureau, 2018 Cartographic Boundary Files
ID0062003	ID_Bingham_CNTY	ID	CNTY	2003	0	0	1	US Census Bureau, 2018 Cartographic Boundary Files
ID0062007	ID_Bingham_CNTY	ID	CNTY	2007	1	0	1	US Census Bureau, 2018 Cartographic Boundary Files
ID0072004	ID_Blaine_CNTY	ID	CNTY	2004	0	1	1	US Census Bureau, 2018 Cartographic Boundary Files
ID0072009	ID_Blaine_CNTY	ID	CNTY	2009	1	0	0	US Census Bureau, 2018 Cartographic Boundary Files
ID0072011	ID_Blaine_CNTY	ID	CNTY	2011	1	0	1	US Census Bureau, 2018 Cartographic Boundary Files
ID0072012	ID_Blaine_CNTY	ID	CNTY	2012	1	0	1	US Census Bureau, 2018 Cartographic Boundary Files
ID0082003	ID_Boise_CNTY	ID	CNTY	2003	0	1	1	US Census Bureau, 2018 Cartographic Boundary Files
ID0082005	ID_Boise_CNTY	ID	CNTY	2005	1	0	0	US Census Bureau, 2018 Cartographic Boundary Files
ID0092004	ID_Bonner_CNTY	ID	CNTY	2004	0	1	1	US Census Bureau, 2018 Cartographic Boundary Files
ID0092007	ID_Bonner_CNTY	ID	CNTY	2007	1	1	1	US Census Bureau, 2018 Cartographic Boundary Files
ID0092008	ID_Bonner_CNTY	ID	CNTY	2008	1	1	1	US Census Bureau, 2018 Cartographic Boundary Files
ID0092009	ID_Bonner_CNTY	ID	CNTY	2009	1	1	1	US Census Bureau, 2018 Cartographic Boundary Files
ID0092010	ID_Bonner_CNTY	ID	CNTY	2010	1	1	1	US Census Bureau, 2018 Cartographic Boundary Files
ID0092012	ID_Bonner_CNTY	ID	CNTY	2012	1	1	1	US Census Bureau, 2018 Cartographic Boundary Files
ID0102004	ID_Bonneville_CNTY	ID	CNTY	2004	0	1	1	US Census Bureau, 2018 Cartographic Boundary Files
ID0102007	ID_Bonneville_CNTY	ID	CNTY	2007	1	0	1	US Census Bureau, 2018 Cartographic Boundary Files
ID0112003	ID_Boundary_CNTY	ID	CNTY	2003	0	1	1	US Census Bureau, 2018 Cartographic Boundary Files
ID0112006	ID_Boundary_CNTY	ID	CNTY	2006	1	0	1	US Census Bureau, 2018 Cartographic Boundary Files
ID0112009	ID_Boundary_CNTY	ID	CNTY	2009	1	0	1	US Census Bureau, 2018 Cartographic Boundary Files
ID0112011	ID_Boundary_CNTY	ID	CNTY	2011	1	0	1	US Census Bureau, 2018 Cartographic Boundary Files
ID0112012	ID_Boundary_CNTY	ID	CNTY	2012	1	0	1	US Census Bureau, 2018 Cartographic Boundary Files
ID0122004	ID_Butte_CNTY	ID	CNTY	2004	0	1	1	US Census Bureau, 2018 Cartographic Boundary Files
ID0132004	ID_Camas_CNTY	ID	CNTY	2004	0	1	1	US Census Bureau, 2018 Cartographic Boundary Files
ID0132009	ID_Camas_CNTY	ID	CNTY	2009	1	0	1	US Census Bureau, 2018 Cartographic Boundary Files
ID0142006	ID_Canyon_CNTY	ID	CNTY	2006	0	1	1	US Census Bureau, 2018 Cartographic Boundary Files
ID0152004	ID_Caribou_CNTY	ID	CNTY	2004	0	1	1	US Census Bureau, 2018 Cartographic Boundary Files
ID0162004	ID_Cassia_CNTY	ID	CNTY	2004	0	1	1	US Census Bureau, 2018 Cartographic Boundary Files
ID0162006	ID_Cassia_CNTY	ID	CNTY	2006	1	1	1	US Census Bureau, 2018 Cartographic Boundary Files
ID0162009	ID_Cassia_CNTY	ID	CNTY	2009	1	0	1	US Census Bureau, 2018 Cartographic Boundary Files
ID0162011	ID_Cassia_CNTY	ID	CNTY	2011	1	0	1	US Census Bureau, 2018 Cartographic Boundary Files
ID0172003	ID_Clark_CNTY	ID	CNTY	2003	0	0	1	US Census Bureau, 2018 Cartographic Boundary Files
ID0182005	ID_Clearwater_CNTY	ID	CNTY	2005	0	1	1	US Census Bureau, 2018 Cartographic Boundary Files
ID0182007	ID_Clearwater_CNTY	ID	CNTY	2007	1	1	1	US Census Bureau, 2018 Cartographic Boundary Files
ID0192004	ID_Custer_CNTY	ID	CNTY	2004	0	0	1	US Census Bureau, 2018 Cartographic Boundary Files
ID0192008	ID_Custer_CNTY	ID	CNTY	2008	1	0	1	US Census Bureau, 2018 Cartographic Boundary Files
ID0192009	ID_Custer_CNTY	ID	CNTY	2009	1	0	1	US Census Bureau, 2018 Cartographic Boundary Files
ID0202004	ID_Elmore_CNTY	ID	CNTY	2004	0	1	1	US Census Bureau, 2018 Cartographic Boundary Files
ID0202006	ID_Elmore_CNTY	ID	CNTY	2006	1	1	1	US Census Bureau, 2018 Cartographic Boundary Files
ID0212004	ID_Franklin_CNTY	ID	CNTY	2004	0	1	1	US Census Bureau, 2018 Cartographic Boundary Files
ID0222004	ID_Fremont_CNTY	ID	CNTY	2004	0	1	1	US Census Bureau, 2018 Cartographic Boundary Files
ID0232004	ID_Gem_CNTY	ID	CNTY	2004	0	1	1	US Census Bureau, 2018 Cartographic Boundary Files
ID0232009	ID_Gem_CNTY	ID	CNTY	2009	1	0	1	US Census Bureau, 2018 Cartographic Boundary Files
ID0242004	ID_Gooding_CNTY	ID	CNTY	2004	0	1	1	US Census Bureau, 2018 Cartographic Boundary Files
ID0242009	ID_Gooding_CNTY	ID	CNTY	2009	1	1	1	US Census Bureau, 2018 Cartographic Boundary Files
ID0242011	ID_Gooding_CNTY	ID	CNTY	2011	1	0	1	US Census Bureau, 2018 Cartographic Boundary Files
ID0242012	ID_Gooding_CNTY	ID	CNTY	2012	1	0	1	US Census Bureau, 2018 Cartographic Boundary Files
ID0252005	ID_Idaho_CNTY	ID	CNTY	2005	0	1	1	US Census Bureau, 2018 Cartographic Boundary Files
ID0252007	ID_Idaho_CNTY	ID	CNTY	2007	1	1	1	US Census Bureau, 2018 Cartographic Boundary Files
ID0252008	ID_Idaho_CNTY	ID	CNTY	2008	1	0	1	US Census Bureau, 2018 Cartographic Boundary Files
ID0252009	ID_Idaho_CNTY	ID	CNTY	2009	1	1	1	US Census Bureau, 2018 Cartographic Boundary Files
ID0262004	ID_Jefferson_CNTY	ID	CNTY	2004	0	1	1	US Census Bureau, 2018 Cartographic Boundary Files
ID0272004	ID_Jerome_CNTY	ID	CNTY	2004	0	1	1	US Census Bureau, 2018 Cartographic Boundary Files
ID0272011	ID_Jerome_CNTY	ID	CNTY	2011	1	0	1	US Census Bureau, 2018 Cartographic Boundary Files
ID0282004	ID_KetchumRural_FPRD	ID	FPRD	2004	0	1	1	CWPP
ID0292006	ID_Kootenai_CNTY	ID	CNTY	2006	0	0	1	US Census Bureau, 2018 Cartographic Boundary Files
ID0292008	ID_Kootenai_CNTY	ID	CNTY	2008	1	0	1	US Census Bureau, 2018 Cartographic Boundary Files
ID0292009	ID_Kootenai_CNTY	ID	CNTY	2009	1	0	1	US Census Bureau, 2018 Cartographic Boundary Files
ID0292010	ID_Kootenai_CNTY	ID	CNTY	2010	1	0	1	US Census Bureau, 2018 Cartographic Boundary Files
ID0292011	ID_Kootenai_CNTY	ID	CNTY	2011	1	0	1	US Census Bureau, 2018 Cartographic Boundary Files
ID0292012	ID_Kootenai_CNTY	ID	CNTY	2012	1	0	1	US Census Bureau, 2018 Cartographic Boundary Files
ID0302005	ID_Latah_CNTY	ID	CNTY	2005	0	1	1	US Census Bureau, 2018 Cartographic Boundary Files
ID0302007	ID_Latah_CNTY	ID	CNTY	2007	1	1	1	US Census Bureau, 2018 Cartographic Boundary Files
ID0312003	ID_Lemhi_CNTY	ID	CNTY	2003	0	0	1	US Census Bureau, 2018 Cartographic Boundary Files
ID0312005	ID_Lemhi_CNTY	ID	CNTY	2005	1	0	1	US Census Bureau, 2018 Cartographic Boundary Files
ID0312006	ID_Lemhi_CNTY	ID	CNTY	2006	1	0	1	US Census Bureau, 2018 Cartographic Boundary Files
ID0312007	ID_Lemhi_CNTY	ID	CNTY	2007	1	0	1	US Census Bureau, 2018 Cartographic Boundary Files
ID0322004	ID_Lewis_CNTY	ID	CNTY	2004	0	1	1	US Census Bureau, 2018 Cartographic Boundary Files
ID0322005	ID_Lewis_CNTY	ID	CNTY	2005	1	1	1	US Census Bureau, 2018 Cartographic Boundary Files
ID0322007	ID_Lewis_CNTY	ID	CNTY	2007	1	1	1	US Census Bureau, 2018 Cartographic Boundary Files
ID0332004	ID_Lincoln_CNTY	ID	CNTY	2004	0	1	1	US Census Bureau, 2018 Cartographic Boundary Files
ID0332009	ID_Lincoln_CNTY	ID	CNTY	2009	1	0	1	US Census Bureau, 2018 Cartographic Boundary Files
ID0332011	ID_Lincoln_CNTY	ID	CNTY	2011	1	0	1	US Census Bureau, 2018 Cartographic Boundary Files
ID0342004	ID_Madison_CNTY	ID	CNTY	2004	0	1	1	US Census Bureau, 2018 Cartographic Boundary Files
ID0352004	ID_Minidoka_CNTY	ID	CNTY	2004	0	1	1	US Census Bureau, 2018 Cartographic Boundary Files
ID0352006	ID_Minidoka_CNTY	ID	CNTY	2006	1	1	1	US Census Bureau, 2018 Cartographic Boundary Files
ID0352009	ID_Minidoka_CNTY	ID	CNTY	2009	1	0	1	US Census Bureau, 2018 Cartographic Boundary Files
ID0352011	ID_Minidoka_CNTY	ID	CNTY	2011	1	0	1	US Census Bureau, 2018 Cartographic Boundary Files
ID0362005	ID_NezPerce_CNTY	ID	CNTY	2005	0	1	1	US Census Bureau, 2018 Cartographic Boundary Files
ID0362007	ID_NezPerce_CNTY	ID	CNTY	2007	1	1	1	US Census Bureau, 2018 Cartographic Boundary Files
ID0372004	ID_Oneida_CNTY	ID	CNTY	2004	0	1	1	US Census Bureau, 2018 Cartographic Boundary Files
ID0382005	ID_Owyhee_CNTY	ID	CNTY	2005	0	1	1	US Census Bureau, 2018 Cartographic Boundary Files
ID0392004	ID_Payette_CNTY	ID	CNTY	2004	0	1	1	US Census Bureau, 2018 Cartographic Boundary Files
ID0402003	ID_Pocatello_COMM	ID	COMM	2003	0	0	1	US Census Bureau, 2016 TIGER Place
ID0412004	ID_Power_CNTY	ID	CNTY	2004	0	1	1	US Census Bureau, 2018 Cartographic Boundary Files
ID0422002	ID_Shoshone_CNTY	ID	CNTY	2002	0	1	1	US Census Bureau, 2018 Cartographic Boundary Files
ID0422006	ID_Shoshone_CNTY	ID	CNTY	2006	1	0	0	US Census Bureau, 2018 Cartographic Boundary Files
ID0422011	ID_Shoshone_CNTY	ID	CNTY	2011	1	1	1	US Census Bureau, 2018 Cartographic Boundary Files
ID0432004	ID_Teton_CNTY	ID	CNTY	2004	0	1	1	US Census Bureau, 2018 Cartographic Boundary Files
ID0432009	ID_Teton_CNTY	ID	CNTY	2009	1	0	1	US Census Bureau, 2018 Cartographic Boundary Files
ID0442004	ID_TwinFalls_CNTY	ID	CNTY	2004	0	1	1	US Census Bureau, 2018 Cartographic Boundary Files
ID0442006	ID_TwinFalls_CNTY	ID	CNTY	2006	1	1	1	US Census Bureau, 2018 Cartographic Boundary Files
ID0442009	ID_TwinFalls_CNTY	ID	CNTY	2009	1	0	1	US Census Bureau, 2018 Cartographic Boundary Files
ID0442011	ID_TwinFalls_CNTY	ID	CNTY	2011	1	0	1	US Census Bureau, 2018 Cartographic Boundary Files
ID0452004	ID_Valley_CNTY	ID	CNTY	2004	0	1	1	US Census Bureau, 2018 Cartographic Boundary Files
ID0452007	ID_Valley_CNTY	ID	CNTY	2007	1	0	1	US Census Bureau, 2018 Cartographic Boundary Files
ID0452008	ID_Valley_CNTY	ID	CNTY	2008	1	0	1	US Census Bureau, 2018 Cartographic Boundary Files
ID0452009	ID_Valley_CNTY	ID	CNTY	2009	1	0	1	US Census Bureau, 2018 Cartographic Boundary Files
ID0452010	ID_Valley_CNTY	ID	CNTY	2010	1	0	1	US Census Bureau, 2018 Cartographic Boundary Files
ID0462004	ID_Washington_CNTY	ID	CNTY	2004	0	1	1	US Census Bureau, 2018 Cartographic Boundary Files
ID0462007	ID_Washington_CNTY	ID	CNTY	2007	1	0	1	US Census Bureau, 2018 Cartographic Boundary Files
ID0472004	ID_WoodRiver_FPRD	ID	FPRD	2004	0	1	1	CWPP
MT0012005	MT_Beaverhead_CNTY	MT	CNTY	2005	0	1	1	US Census Bureau, 2018 Cartographic Boundary Files
MT0022006	MT_BigHorn_CNTY	MT	CNTY	2006	0	0	1	US Census Bureau, 2018 Cartographic Boundary Files
MT0032005	MT_Blaine_CNTY	MT	CNTY	2005	0	0	1	US Census Bureau, 2018 Cartographic Boundary Files
MT0042018	MT_BroadwaterLewisClarkJefferson_CNTY	MT	CNTY	2018	0	0	1	US Census Bureau, 2018 Cartographic Boundary Files
MT0052012	MT_Carbon_CNTY	MT	CNTY	2012	0	0	1	US Census Bureau, 2018 Cartographic Boundary Files
MT0062005	MT_Carter_CNTY	MT	CNTY	2005	0	0	1	US Census Bureau, 2018 Cartographic Boundary Files
MT0072008	MT_Cascade_CNTY	MT	CNTY	2008	0	1	1	US Census Bureau, 2018 Cartographic Boundary Files
MT0082007	MT_Chouteau_CNTY	MT	CNTY	2007	0	1	1	US Census Bureau, 2018 Cartographic Boundary Files
MT0092005	MT_Custer_CNTY	MT	CNTY	2005	0	1	1	US Census Bureau, 2018 Cartographic Boundary Files
MT0102005	MT_Dawson_CNTY	MT	CNTY	2005	0	1	1	US Census Bureau, 2018 Cartographic Boundary Files
MT0112005	MT_DeerLodge_CNTY	MT	CNTY	2005	0	0	1	US Census Bureau, 2018 Cartographic Boundary Files
MT0122005	MT_Fallon_CNTY	MT	CNTY	2005	0	1	1	US Census Bureau, 2018 Cartographic Boundary Files
MT0132004	MT_Fergus_CNTY	MT	CNTY	2004	0	1	1	US Census Bureau, 2018 Cartographic Boundary Files
MT0142011	MT_Flathead_CNTY	MT	CNTY	2011	0	1	1	US Census Bureau, 2018 Cartographic Boundary Files
MT0152006	MT_Gallatin_CNTY	MT	CNTY	2006	0	0	1	US Census Bureau, 2018 Cartographic Boundary Files
MT0162007	MT_Garfield_CNTY	MT	CNTY	2007	0	1	1	US Census Bureau, 2018 Cartographic Boundary Files
MT0172007	MT_Glacier_CNTY	MT	CNTY	2007	0	0	1	US Census Bureau, 2018 Cartographic Boundary Files
MT0182008	MT_GoldenValley_CNTY	MT	CNTY	2008	0	1	1	US Census Bureau, 2018 Cartographic Boundary Files
MT0192005	MT_Granite_CNTY	MT	CNTY	2005	0	1	1	US Census Bureau, 2018 Cartographic Boundary Files
MT0202005	MT_Hill_CNTY	MT	CNTY	2005	0	1	1	US Census Bureau, 2018 Cartographic Boundary Files
MT0212004	MT_JudithBasin_CNTY	MT	CNTY	2004	0	1	1	US Census Bureau, 2018 Cartographic Boundary Files
MT0222005	MT_Lake_CNTY	MT	CNTY	2005	0	1	1	US Census Bureau, 2018 Cartographic Boundary Files
MT0232007	MT_Liberty_CNTY	MT	CNTY	2007	0	1	1	US Census Bureau, 2018 Cartographic Boundary Files
MT0242005	MT_Lincoln_CNTY	MT	CNTY	2005	0	0	1	US Census Bureau, 2018 Cartographic Boundary Files
MT0252014	MT_Madison_CNTY	MT	CNTY	2014	0	1	1	US Census Bureau, 2018 Cartographic Boundary Files
MT0262005	MT_McCone_CNTY	MT	CNTY	2005	0	1	1	US Census Bureau, 2018 Cartographic Boundary Files
MT0272014	MT_Meagher_CNTY	MT	CNTY	2014	0	1	1	US Census Bureau, 2018 Cartographic Boundary Files
MT0282005	MT_Mineral_CNTY	MT	CNTY	2005	0	1	1	US Census Bureau, 2018 Cartographic Boundary Files
MT0292005	MT_Missoula_CNTY	MT	CNTY	2005	0	1	1	US Census Bureau, 2018 Cartographic Boundary Files
MT0302007	MT_Musselshell_CNTY	MT	CNTY	2007	0	1	1	US Census Bureau, 2018 Cartographic Boundary Files
MT0312014	MT_Park_CNTY	MT	CNTY	2014	0	1	1	US Census Bureau, 2018 Cartographic Boundary Files
MT0322004	MT_Petroleum_CNTY	MT	CNTY	2004	0	1	1	US Census Bureau, 2018 Cartographic Boundary Files
MT0332005	MT_Phillips_CNTY	MT	CNTY	2005	0	1	1	US Census Bureau, 2018 Cartographic Boundary Files
MT0342007	MT_Pondera_CNTY	MT	CNTY	2007	0	1	1	US Census Bureau, 2018 Cartographic Boundary Files
MT0352016	MT_PowderRiver_CNTY	MT	CNTY	2016	0	0	1	US Census Bureau, 2018 Cartographic Boundary Files
MT0362005	MT_Powell_CNTY	MT	CNTY	2005	0	1	1	US Census Bureau, 2018 Cartographic Boundary Files
MT0372005	MT_Prairie_CNTY	MT	CNTY	2005	0	1	1	US Census Bureau, 2018 Cartographic Boundary Files
MT0382009	MT_Ravalli_CNTY	MT	CNTY	2009	0	0	1	US Census Bureau, 2018 Cartographic Boundary Files
MT0392005	MT_Richland_CNTY	MT	CNTY	2005	0	1	1	US Census Bureau, 2018 Cartographic Boundary Files
MT0402003	MT_Roosevelt_CNTY	MT	CNTY	2003	0	0	1	US Census Bureau, 2018 Cartographic Boundary Files
MT0412004	MT_Rosebud_CNTY	MT	CNTY	2004	0	1	1	US Census Bureau, 2018 Cartographic Boundary Files
MT0422005	MT_Sanders_CNTY	MT	CNTY	2005	0	0	1	US Census Bureau, 2018 Cartographic Boundary Files
MT0432013	MT_SeeleySwan_COMM	MT	COMM	2013	0	0	1	CWPP
MT0442006	MT_Stillwater_CNTY	MT	CNTY	2006	0	0	1	US Census Bureau, 2018 Cartographic Boundary Files
MT0452008	MT_SweetGrass_CNTY	MT	CNTY	2008	0	0	1	US Census Bureau, 2018 Cartographic Boundary Files
MT0462005	MT_Teton_CNTY	MT	CNTY	2005	0	1	1	US Census Bureau, 2018 Cartographic Boundary Files
MT0472010	MT_Toole_CNTY	MT	CNTY	2010	0	1	1	US Census Bureau, 2018 Cartographic Boundary Files
MT0482007	MT_Treasure_CNTY	MT	CNTY	2007	0	0	1	US Census Bureau, 2018 Cartographic Boundary Files
MT0492008	MT_Valley_CNTY	MT	CNTY	2008	0	0	1	US Census Bureau, 2018 Cartographic Boundary Files
MT0502008	MT_Wheatland_CNTY	MT	CNTY	2008	0	1	1	US Census Bureau, 2018 Cartographic Boundary Files
MT0512005	MT_Wibaux_CNTY	MT	CNTY	2005	0	1	1	US Census Bureau, 2018 Cartographic Boundary Files
MT0522006	MT_Yellowstone_CNTY	MT	CNTY	2006	0	1	1	US Census Bureau, 2018 Cartographic Boundary Files
MT0532020	MT_TriCounty_CNTY	MT	CNTY	2020	0	0	1	CWPP
NM0012007	NM_ApacheCreek_COMM	NM	COMM	2007	0	0	1	CWPP
NM0022006	NM_CandyKitchen_COMM	NM	COMM	2006	0	0	1	CWPP
NM0032015	NM_Catron_CNTY	NM	CNTY	2015	0	0	1	US Census Bureau, 2018 Cartographic Boundary Files
NM0042010	NM_Chaves_CNTY	NM	CNTY	2010	0	1	1	US Census Bureau, 2018 Cartographic Boundary Files
NM0052006	NM_Cibola_CNTY	NM	CNTY	2006	0	1	1	US Census Bureau, 2018 Cartographic Boundary Files
NM0062008	NM_CimarronWatershed_COMM	NM	COMM	2008	0	1	1	CWPP
NM0072008	NM_ClaunchPinto_COMM	NM	COMM	2008	0	1	1	CWPP
NM0072016	NM_ClaunchPinto_COMM	NM	COMM	2016	1	1	1	CWPP
NM0082008	NM_Colfax_CNTY	NM	CNTY	2008	0	1	1	US Census Bureau, 2018 Cartographic Boundary Files
NM0092016	NM_Curry_CNTY	NM	CNTY	2016	0	0	1	US Census Bureau, 2018 Cartographic Boundary Files
NM0102006	NM_Datil_COMM	NM	COMM	2006	0	0	1	CWPP
NM0112007	NM_Davenport_COMM	NM	COMM	2007	0	0	1	CWPP
NM0122008	NM_DeBaca_CNTY	NM	CNTY	2008	0	1	1	US Census Bureau, 2018 Cartographic Boundary Files
NM0132012	NM_DonaAna_CNTY	NM	CNTY	2012	0	1	1	US Census Bureau, 2018 Cartographic Boundary Files
NM0142006	NM_EastMountain_COMM	NM	COMM	2006	0	1	1	CWPP
NM0152008	NM_Eddy_CNTY	NM	CNTY	2008	0	1	1	US Census Bureau, 2018 Cartographic Boundary Files
NM0162006	NM_ElkRidge_COMM	NM	COMM	2006	0	0	1	CWPP
NM0172006	NM_EnchantedCircle_COMM	NM	COMM	2006	0	1	1	CWPP
NM0182009	NM_Grant_CNTY	NM	CNTY	2009	0	0	1	US Census Bureau, 2018 Cartographic Boundary Files
NM0192004	NM_GreaterRuidoso_COMM	NM	COMM	2004	0	0	1	CWPP
NM0202009	NM_Guadalupe_CNTY	NM	CNTY	2009	0	1	1	US Census Bureau, 2018 Cartographic Boundary Files
NM0212008	NM_Harding_CNTY	NM	CNTY	2008	0	1	1	US Census Bureau, 2018 Cartographic Boundary Files
NM0222009	NM_Hidalgo_CNTY	NM	CNTY	2009	0	1	1	US Census Bureau, 2018 Cartographic Boundary Files
NM0232006	NM_HiddenLake_COMM	NM	COMM	2006	0	0	1	CWPP
NM0242006	NM_HorseMountain_COMM	NM	COMM	2006	0	0	1	CWPP
NM0252005	NM_JewettGap_COMM	NM	COMM	2005	0	0	1	CWPP
NM0262008	NM_Lea_CNTY	NM	CNTY	2008	0	0	1	US Census Bureau, 2018 Cartographic Boundary Files
NM0272014	NM_Lincoln_CNTY	NM	CNTY	2014	0	0	1	US Census Bureau, 2018 Cartographic Boundary Files
NM0282016	NM_LosAlamos_CNTY	NM	CNTY	2016	0	0	1	US Census Bureau, 2018 Cartographic Boundary Files
NM0292007	NM_Luna_COMM	NM	COMM	2007	0	0	1	CWPP
NM0302010	NM_Luna_CNTY	NM	CNTY	2010	0	0	1	US Census Bureau, 2018 Cartographic Boundary Files
NM0312013	NM_McKinley_CNTY	NM	CNTY	2013	0	0	1	US Census Bureau, 2018 Cartographic Boundary Files
NM0312018	NM_McKinley_CNTY	NM	CNTY	2018	1	0	1	US Census Bureau, 2018 Cartographic Boundary Files
NM0322007	NM_MiddleRioGrandeBosque_COMM	NM	COMM	2007	0	1	1	CWPP
NM0332006	NM_Mogollon_COMM	NM	COMM	2006	0	0	1	CWPP
NM0342005	NM_Mora_CNTY	NM	CNTY	2005	0	1	1	US Census Bureau, 2018 Cartographic Boundary Files
NM0352014	NM_Otero_CNTY	NM	CNTY	2014	0	1	1	US Census Bureau, 2018 Cartographic Boundary Files
NM0362018	NM_PenascoValley_COMM	NM	COMM	2018	0	0	1	CWPP
NM0372006	NM_PieTown_COMM	NM	COMM	2006	0	0	1	CWPP
NM0382008	NM_Quay_CNTY	NM	CNTY	2008	0	1	1	US Census Bureau, 2018 Cartographic Boundary Files
NM0392007	NM_Reserve_COMM	NM	COMM	2007	0	0	1	CWPP
NM0402007	NM_RioArriba_CNTY	NM	CNTY	2007	0	0	1	US Census Bureau, 2018 Cartographic Boundary Files
NM0402017	NM_RioArriba_CNTY	NM	CNTY	2017	1	0	1	US Census Bureau, 2018 Cartographic Boundary Files
NM0412008	NM_Roosevelt_CNTY	NM	CNTY	2008	0	1	1	US Census Bureau, 2018 Cartographic Boundary Files
NM0422006	NM_SanJuanBasin_COMM	NM	COMM	2006	0	0	1	CWPP
NM0432008	NM_SanMiguel_CNTY	NM	CNTY	2008	0	1	1	US Census Bureau, 2018 Cartographic Boundary Files
NM0442008	NM_Sandoval_CNTY	NM	CNTY	2008	0	1	1	US Census Bureau, 2018 Cartographic Boundary Files
NM0452008	NM_SantaFe_CNTY	NM	CNTY	2008	0	1	1	US Census Bureau, 2018 Cartographic Boundary Files
NM0462005	NM_Sierra_CNTY	NM	CNTY	2005	0	0	1	US Census Bureau, 2018 Cartographic Boundary Files
NM0472006	NM_Socorro_CNTY	NM	CNTY	2006	0	0	1	US Census Bureau, 2018 Cartographic Boundary Files
NM0482016	NM_Taos_CNTY	NM	CNTY	2016	0	1	1	US Census Bureau, 2018 Cartographic Boundary Files
NM0492006	NM_TaosPines_COMM	NM	COMM	2006	0	0	1	CWPP
NM0502009	NM_TaosPueblo_COMM	NM	COMM	2009	0	0	1	CWPP
NM0512008	NM_Torrance_CNTY	NM	CNTY	2008	0	1	1	US Census Bureau, 2018 Cartographic Boundary Files
NM0522008	NM_Union_CNTY	NM	CNTY	2008	0	1	1	US Census Bureau, 2018 Cartographic Boundary Files
NM0532008	NM_UpperChama_COMM	NM	COMM	2008	0	1	1	CWPP
NM0542006	NM_UtePark_COMM	NM	COMM	2006	0	0	1	CWPP
NM0552012	NM_Valencia_CNTY	NM	CNTY	2012	0	1	1	US Census Bureau, 2018 Cartographic Boundary Files
NM0562008	NM_VillageQuesta_COMM	NM	COMM	2008	0	1	1	CWPP
NM0572007	NM_WildHorse_COMM	NM	COMM	2007	0	0	1	CWPP
NM0582006	NM_WillowCreek_COMM	NM	COMM	2006	0	0	1	CWPP
NV0012005	NV_CarsonCity_COMM	NV	COMM	2005	0	1	1	CWPP
NV0012008	NV_CarsonCity_COMM	NV	COMM	2008	1	1	1	CWPP
NV0012009	NV_CarsonCity_COMM	NV	COMM	2009	1	1	1	CWPP
NV0022004	NV_Churchill_CNTY	NV	CNTY	2004	0	1	1	US Census Bureau, 2018 Cartographic Boundary Files
NV0022007	NV_Churchill_CNTY	NV	CNTY	2007	1	1	1	US Census Bureau, 2018 Cartographic Boundary Files
NV0032005	NV_Clark_CNTY	NV	CNTY	2005	0	1	1	US Census Bureau, 2018 Cartographic Boundary Files
NV0032008	NV_Clark_CNTY	NV	CNTY	2008	1	1	1	US Census Bureau, 2018 Cartographic Boundary Files
NV0042005	NV_Douglas_CNTY	NV	CNTY	2005	0	1	1	US Census Bureau, 2018 Cartographic Boundary Files
NV0042008	NV_Douglas_CNTY	NV	CNTY	2008	1	1	1	US Census Bureau, 2018 Cartographic Boundary Files
NV0052005	NV_Elko_CNTY	NV	CNTY	2005	0	1	1	US Census Bureau, 2018 Cartographic Boundary Files
NV0052008	NV_Elko_CNTY	NV	CNTY	2008	1	1	1	US Census Bureau, 2018 Cartographic Boundary Files
NV0062005	NV_Esmeralda_CNTY	NV	CNTY	2005	0	1	1	US Census Bureau, 2018 Cartographic Boundary Files
NV0062009	NV_Esmeralda_CNTY	NV	CNTY	2009	1	1	1	US Census Bureau, 2018 Cartographic Boundary Files
NV0072005	NV_Eureka_CNTY	NV	CNTY	2005	0	1	1	US Census Bureau, 2018 Cartographic Boundary Files
NV0072008	NV_Eureka_CNTY	NV	CNTY	2008	1	1	1	US Census Bureau, 2018 Cartographic Boundary Files
NV0082005	NV_Humboldt_CNTY	NV	CNTY	2005	0	1	1	US Census Bureau, 2018 Cartographic Boundary Files
NV0082009	NV_Humboldt_CNTY	NV	CNTY	2009	1	1	1	US Census Bureau, 2018 Cartographic Boundary Files
NV0092005	NV_Lander_CNTY	NV	CNTY	2005	0	1	1	US Census Bureau, 2018 Cartographic Boundary Files
NV0092008	NV_Lander_CNTY	NV	CNTY	2008	1	1	1	US Census Bureau, 2018 Cartographic Boundary Files
NV0102005	NV_Lincoln_CNTY	NV	CNTY	2005	0	1	1	US Census Bureau, 2018 Cartographic Boundary Files
NV0102008	NV_Lincoln_CNTY	NV	CNTY	2008	1	1	1	US Census Bureau, 2018 Cartographic Boundary Files
NV0112004	NV_Lyon_CNTY	NV	CNTY	2004	0	1	1	US Census Bureau, 2018 Cartographic Boundary Files
NV0112009	NV_Lyon_CNTY	NV	CNTY	2009	1	1	1	US Census Bureau, 2018 Cartographic Boundary Files
NV0122004	NV_Mineral_CNTY	NV	CNTY	2004	0	1	1	US Census Bureau, 2018 Cartographic Boundary Files
NV0122009	NV_Mineral_CNTY	NV	CNTY	2009	1	1	1	US Census Bureau, 2018 Cartographic Boundary Files
NV0132005	NV_Nye_CNTY	NV	CNTY	2005	0	1	1	US Census Bureau, 2018 Cartographic Boundary Files
NV0132008	NV_Nye_CNTY	NV	CNTY	2008	1	1	1	US Census Bureau, 2018 Cartographic Boundary Files
NV0142004	NV_Pershing_CNTY	NV	CNTY	2004	0	1	1	US Census Bureau, 2018 Cartographic Boundary Files
NV0142009	NV_Pershing_CNTY	NV	CNTY	2009	1	1	1	US Census Bureau, 2018 Cartographic Boundary Files
NV0152005	NV_Storey_CNTY	NV	CNTY	2005	0	1	1	US Census Bureau, 2018 Cartographic Boundary Files
NV0152009	NV_Storey_CNTY	NV	CNTY	2009	1	1	1	US Census Bureau, 2018 Cartographic Boundary Files
NV0162004	NV_NorthLakeTahoe_FPRD	NV	FPRD	2004	0	1	1	CWPP
NV0172005	NV_Washoe_CNTY	NV	CNTY	2005	0	1	1	US Census Bureau, 2018 Cartographic Boundary Files
NV0172009	NV_Washoe_CNTY	NV	CNTY	2009	1	1	1	US Census Bureau, 2018 Cartographic Boundary Files
NV0182005	NV_WhitePine_CNTY	NV	CNTY	2005	0	1	1	US Census Bureau, 2018 Cartographic Boundary Files
NV0182009	NV_WhitePine_CNTY	NV	CNTY	2009	1	1	1	US Census Bureau, 2018 Cartographic Boundary Files
NV0192004	NV_TahoeDouglas_FPRD	NV	FPRD	2004	0	1	1	CWPP
OR0012002	OR_Applegate_COMM	OR	COMM	2002	0	0	1	CWPP
OR0022004	OR_Ashland_COMM	OR	COMM	2004	0	0	1	Oregon Spatial Data Library
OR0032005	OR_Baker_CNTY	OR	CNTY	2005	0	0	1	Oregon Spatial Data Library
OR0032012	OR_Baker_CNTY	OR	CNTY	2012	1	0	1	Oregon Spatial Data Library
OR0032015	OR_Baker_CNTY	OR	CNTY	2015	1	0	1	Oregon Spatial Data Library
OR0042009	OR_Benton_CNTY	OR	CNTY	2009	0	1	1	CWPP
OR0042016	OR_Benton_CNTY	OR	CNTY	2016	1	1	1	CWPP
OR0052006	OR_Bly_COMM	OR	COMM	2006	0	0	1	Oregon Spatial Data Library
OR0062005	OR_CascadeLocks_COMM	OR	COMM	2005	0	1	1	CWPP
OR0072005	OR_Chiloquin_FPRD	OR	FPRD	2005	0	1	1	Oregon Spatial Data Library
OR0082005	OR_Clackamas_CNTY	OR	CNTY	2005	0	0	1	Oregon Spatial Data Library
OR0082017	OR_Clackamas_CNTY	OR	CNTY	2017	1	0	1	Oregon Spatial Data Library
OR0092008	OR_Clatsop_CNTY	OR	CNTY	2008	0	0	1	CWPP
OR0102005	OR_ColestinHilt_FPRD	OR	FPRD	2005	0	0	1	CWPP
OR0112011	OR_Columbia_CNTY	OR	CNTY	2011	0	0	1	Oregon Spatial Data Library
OR0122011	OR_Coos_CNTY	OR	CNTY	2011	0	1	1	CWPP
OR0132005	OR_Crook_CNTY	OR	CNTY	2005	0	1	1	Oregon Spatial Data Library
OR0132014	OR_Crook_CNTY	OR	CNTY	2014	1	1	1	Oregon Spatial Data Library
OR0132015	OR_Crook_CNTY	OR	CNTY	2015	1	1	1	Oregon Spatial Data Library
OR0132017	OR_Crook_CNTY	OR	CNTY	2017	1	0	1	Oregon Spatial Data Library
OR0142008	OR_Curry_CNTY	OR	CNTY	2008	0	0	1	Oregon Spatial Data Library
OR0152017	OR_Douglas_CNTY	OR	CNTY	2017	0	0	1	Oregon Spatial Data Library
OR0162018	OR_EastWestDeschutes_CNTY	OR	CNTY	2018	0	0	1	Oregon Spatial Data Library
OR0172007	OR_Gilliam_CNTY	OR	CNTY	2007	0	1	1	CWPP
OR0182012	OR_GovernmentCamp_COMM	OR	COMM	2012	0	0	1	CWPP
OR0192005	OR_Grant_CNTY	OR	CNTY	2005	0	0	1	Oregon Spatial Data Library
OR0202016	OR_GreaterBend_COMM	OR	COMM	2016	0	1	1	Oregon Spatial Data Library
OR0212015	OR_GreaterLaPine_COMM	OR	COMM	2015	0	0	1	Oregon Spatial Data Library
OR0222014	OR_GreaterSisters_COMM	OR	COMM	2014	0	0	1	Oregon Spatial Data Library
OR0232013	OR_Harney_CNTY	OR	CNTY	2013	0	1	1	Oregon Spatial Data Library
OR0242006	OR_HoodRiver_CNTY	OR	CNTY	2006	0	1	1	CWPP
OR0252011	OR_IllinoisValley_COMM	OR	COMM	2011	0	1	1	CWPP
OR0262011	OR_Jefferson_CNTY	OR	CNTY	2011	0	1	1	Oregon Spatial Data Library
OR0262016	OR_Jefferson_CNTY	OR	CNTY	2016	1	1	1	Oregon Spatial Data Library
OR0272006	OR_Keno_FPRD	OR	FPRD	2006	0	1	1	Oregon Spatial Data Library
OR0282016	OR_Klamath_CNTY	OR	CNTY	2016	0	1	1	Oregon Spatial Data Library
OR0292011	OR_Lake_CNTY	OR	CNTY	2011	0	1	1	CWPP
OR0302005	OR_Lane_CNTY	OR	CNTY	2005	0	0	1	Oregon Spatial Data Library
OR0312017	OR_Lincoln_CNTY	OR	CNTY	2017	0	1	1	CWPP
OR0322007	OR_Linn_CNTY	OR	CNTY	2007	0	1	1	Oregon Spatial Data Library
OR0332009	OR_Malheur_CNTY	OR	CNTY	2009	0	0	1	CWPP
OR0342008	OR_Marion_CNTY	OR	CNTY	2008	0	0	1	Oregon Spatial Data Library
OR0352007	OR_MarysRiverEstates_COMM	OR	COMM	2007	0	0	1	Oregon Spatial Data Library
OR0362017	OR_MillCreekWallaWalla_CNTY	OR	CNTY	2017	0	1	1	Oregon Spatial Data Library
OR0372006	OR_Morrow_CNTY	OR	CNTY	2006	0	0	1	Oregon Spatial Data Library
OR0372016	OR_Morrow_CNTY	OR	CNTY	2016	1	0	1	Oregon Spatial Data Library
OR0372019	OR_Morrow_CNTY	OR	CNTY	2019	1	0	1	Oregon Spatial Data Library
OR0382011	OR_Multnomah_CNTY	OR	CNTY	2011	0	0	1	CWPP
OR0392011	OR_PioneerVillage_COMM	OR	COMM	2011	0	0	1	CWPP
OR0402009	OR_Polk_CNTY	OR	CNTY	2009	0	1	1	CWPP
OR0412012	OR_RidgewoodEstates_COMM	OR	COMM	2012	0	0	1	CWPP
OR0422005	OR_RockyPoint_COMM	OR	COMM	2005	0	0	1	Oregon Spatial Data Library
OR0432017	OR_RogueValley_COMM	OR	COMM	2017	0	1	1	CWPP
OR0442012	OR_SalishanHills_COMM	OR	COMM	2012	0	0	1	CWPP
OR0452006	OR_SevenBasins_COMM	OR	COMM	2006	0	0	1	CWPP
OR0462009	OR_Sherman_CNTY	OR	CNTY	2009	0	1	1	CWPP
OR0472015	OR_Sunriver_COMM	OR	COMM	2015	0	0	1	CWPP
OR0482006	OR_Tillamook_CNTY	OR	CNTY	2006	0	0	1	Oregon Spatial Data Library
OR0492005	OR_Umatilla_CNTY	OR	CNTY	2005	0	0	1	Oregon Spatial Data Library
OR0502016	OR_Union_CNTY	OR	CNTY	2016	0	0	1	Oregon Spatial Data Library
OR0512018	OR_UpperDeschutesRiver_COMM	OR	COMM	2018	0	0	1	Oregon Spatial Data Library
OR0522008	OR_UpperWillamette_COMM	OR	COMM	2008	0	0	1	CWPP
OR0532007	OR_VineyardMountain_COMM	OR	COMM	2007	0	0	1	Oregon Spatial Data Library
OR0542012	OR_WalkerRange_COMM	OR	COMM	2012	0	0	1	Oregon Spatial Data Library
OR0552017	OR_Wallowa_CNTY	OR	CNTY	2017	0	0	1	Oregon Spatial Data Library
OR0562005	OR_Wasco_CNTY	OR	CNTY	2005	0	1	1	Oregon Spatial Data Library
OR0572007	OR_Washington_CNTY	OR	CNTY	2007	0	1	1	Oregon Spatial Data Library
OR0582006	OR_Wheeler_CNTY	OR	CNTY	2006	0	0	1	Oregon Spatial Data Library
OR0592014	OR_WolfCreek_FPRD	OR	FPRD	2014	0	0	1	CWPP
OR0602009	OR_Yamhill_CNTY	OR	CNTY	2009	0	1	1	Oregon Spatial Data Library
OR0612012	OR_ZigZag_COMM	OR	COMM	2012	0	0	1	CWPP
OR0622017	OR_GreaterRedmond_COMM	OR	COMM	2017	0	0	1	CWPP
UT0012020	UT_Alta_COMM	UT	COMM	2020	0	0	1	CWPP
UT0022016	UT_AmericanFork_COMM	UT	COMM	2016	0	0	1	CWPP
UT0022019	UT_AmericanFork_COMM	UT	COMM	2019	1	0	1	CWPP
UT0032007	UT_AspenCove_COMM	UT	COMM	2007	0	0	1	CWPP
UT0042020	UT_AspenHills_COMM	UT	COMM	2020	0	0	0	CWPP
UT0052014	UT_BeaverCreek_COMM	UT	COMM	2014	0	0	1	CWPP
UT0062020	UT_BlackhawkMountainEstates_COMM	UT	COMM	2020	0	0	1	CWPP
UT0072013	UT_BlandingWatershed_COMM	UT	COMM	2013	0	0	1	US Census Bureau, 2016 TIGER Place
UT0082004	UT_BlueMountainGuestRanch_COMM	UT	COMM	2004	0	0	1	CWPP
UT0092008	UT_Bluff_COMM	UT	COMM	2008	0	0	1	CWPP
UT0092019	UT_Bluff_COMM	UT	COMM	2019	1	0	0	CWPP
UT0102020	UT_BrightonBigCottonwoodCanyon_COMM	UT	COMM	2020	0	0	1	CWPP
UT0112004	UT_CanyonTerrace_COMM	UT	COMM	2004	0	0	1	CWPP
UT0122013	UT_CastleValley_COMM	UT	COMM	2013	0	0	1	US Census Bureau, 2016 TIGER Place
UT0132020	UT_CedarFortFairfield_COMM	UT	COMM	2020	0	0	1	CWPP
UT0142020	UT_CedarHills_COMM	UT	COMM	2020	0	0	1	CWPP
UT0152007	UT_Central_CNTY	UT	CNTY	2007	0	1	1	CWPP
UT0162009	UT_ClearCreek_COMM	UT	COMM	2009	0	0	1	CWPP
UT0172007	UT_EastCarbonColumbia_COMM	UT	COMM	2007	0	0	1	US Census Bureau, 2016 TIGER Place
UT0182011	UT_EastlandTrueblood_COMM	UT	COMM	2011	0	0	1	CWPP
UT0192020	UT_ElkRidgeRanches_COMM	UT	COMM	2020	0	0	0	CWPP
UT0202019	UT_Emery_CNTY	UT	CNTY	2019	0	1	1	US Census Bureau, 2018 Cartographic Boundary Files
UT0212020	UT_FairviewRanchos_COMM	UT	COMM	2020	0	0	0	CWPP
UT0222020	UT_ForestHome_COMM	UT	COMM	2020	0	0	1	CWPP
UT0232016	UT_FruitHeights_COMM	UT	COMM	2016	0	0	1	CWPP
UT0242011	UT_GreaterMonticello_COMM	UT	COMM	2011	0	0	1	CWPP
UT0252007	UT_GreenRiver_COMM	UT	COMM	2007	0	0	1	US Census Bureau, 2016 TIGER Place
UT0262020	UT_HiCountryEstates_COMM	UT	COMM	2020	0	0	1	CWPP
UT0272020	UT_HorseshoeMountainRanchEstates_COMM	UT	COMM	2020	0	0	1	CWPP
UT0282020	UT_IndianRidge_COMM	UT	COMM	2020	0	0	1	CWPP
UT0292004	UT_JoesValley_COMM	UT	COMM	2004	0	0	1	CWPP
UT0302007	UT_Kenilworth_COMM	UT	COMM	2007	0	0	1	CWPP
UT0312020	UT_LegacyMountain_COMM	UT	COMM	2020	0	0	0	CWPP
UT0322019	UT_Lindon_COMM	UT	COMM	2019	0	0	1	CWPP
UT0332019	UT_Mapleton_COMM	UT	COMM	2019	0	0	1	CWPP
UT0332020	UT_Mapleton_COMM	UT	COMM	2020	1	0	1	CWPP
UT0342004	UT_MontezumaCanyon_COMM	UT	COMM	2004	0	0	1	CWPP
UT0352016	UT_Morgan_CNTY	UT	CNTY	2016	0	0	1	US Census Bureau, 2018 Cartographic Boundary Files
UT0362020	UT_NorthForkSundance_COMM	UT	COMM	2020	0	0	1	CWPP
UT0372007	UT_Northern_CNTY	UT	CNTY	2007	0	1	1	CWPP
UT0382004	UT_PackCreek_COMM	UT	COMM	2004	0	0	1	CWPP
UT0392020	UT_PanoramaWoods_COMM	UT	COMM	2020	0	0	0	CWPP
UT0402020	UT_Payson_COMM	UT	COMM	2020	0	0	1	CWPP
UT0412020	UT_PineCreekRanches_COMM	UT	COMM	2020	0	0	1	CWPP
UT0422020	UT_PleasantGrove_COMM	UT	COMM	2020	0	0	1	CWPP
UT0432007	UT_Price_COMM	UT	COMM	2007	0	1	1	US Census Bureau, 2016 TIGER Place
UT0442013	UT_RayMesaOldLaSalGeyserPass_COMM	UT	COMM	2013	0	0	1	CWPP
UT0452018	UT_SalemCity_COMM	UT	COMM	2018	0	0	1	CWPP
UT0462019	UT_SaltLake_CNTY	UT	CNTY	2019	0	0	1	CWPP
UT0472020	UT_Santaquin_COMM	UT	COMM	2020	0	0	1	CWPP
UT0482004	UT_ScofieldMountainHome_COMM	UT	COMM	2004	0	0	1	CWPP
UT0492020	UT_SkylineMountainResort_COMM	UT	COMM	2020	0	0	1	CWPP
UT0502020	UT_SouthRim_COMM	UT	COMM	2020	0	0	1	CWPP
UT0512007	UT_Southeastern_CNTY	UT	CNTY	2007	0	1	1	CWPP
UT0522007	UT_Southwestern_CNTY	UT	CNTY	2007	0	0	1	CWPP
UT0532018	UT_SpanishFork_COMM	UT	COMM	2018	0	0	1	CWPP
UT0542007	UT_SpringGlen_COMM	UT	COMM	2007	0	0	1	CWPP
UT0552020	UT_Stockton_COMM	UT	COMM	2020	0	0	1	CWPP
UT0562007	UT_TavaputsPlateau_COMM	UT	COMM	2007	0	0	1	CWPP
UT0572008	UT_ThompsonSprings_COMM	UT	COMM	2008	0	0	1	CWPP
UT0582016	UT_TibbleForkSummerHomes_COMM	UT	COMM	2016	0	0	1	CWPP
UT0592007	UT_UintahBasin_CNTY	UT	CNTY	2007	0	1	1	CWPP
UT0602016	UT_WestSlope_COMM	UT	COMM	2016	0	0	1	CWPP
UT0612020	UT_WhisperingPines_COMM	UT	COMM	2020	0	0	1	CWPP
UT0622010	UT_WillowBasin_COMM	UT	COMM	2010	0	0	1	CWPP
UT0632020	UT_WillowGlen_COMM	UT	COMM	2020	0	0	0	CWPP
WA0012008	WA_Asotin_CNTY	WA	CNTY	2008	0	1	1	US Census Bureau, 2018 Cartographic Boundary Files
WA0022010	WA_BainbridgeIsland_COMM	WA	COMM	2010	0	0	1	CWPP
WA0032008	WA_BeaconRock_COMM	WA	COMM	2008	0	0	1	CWPP
WA0042005	WA_Benton_CNTY	WA	CNTY	2005	0	0	1	US Census Bureau, 2018 Cartographic Boundary Files
WA0052019	WA_Chelan_CNTY	WA	CNTY	2019	0	1	1	US Census Bureau, 2018 Cartographic Boundary Files
WA0062005	WA_Chewelah_COMM	WA	COMM	2005	0	0	1	CWPP
WA0072009	WA_Clallam_CNTY	WA	CNTY	2009	0	0	1	US Census Bureau, 2018 Cartographic Boundary Files
WA0082008	WA_Columbia_CNTY	WA	CNTY	2008	0	1	1	US Census Bureau, 2018 Cartographic Boundary Files
WA0092012	WA_CowycheeMountain_COMM	WA	COMM	2012	0	0	1	CWPP
WA0102006	WA_DenisonChattaroy_COMM	WA	COMM	2006	0	0	1	CWPP
WA0112013	WA_Douglas_CNTY	WA	CNTY	2013	0	1	1	US Census Bureau, 2018 Cartographic Boundary Files
WA0122006	WA_Edelweiss_COMM	WA	COMM	2006	0	1	1	CWPP
WA0132006	WA_EntiatValley_COMM	WA	COMM	2006	0	0	1	CWPP
WA0142015	WA_Ferry_CNTY	WA	CNTY	2015	0	1	1	US Census Bureau, 2018 Cartographic Boundary Files
WA0152012	WA_Foothills_COMM	WA	COMM	2012	0	1	1	CWPP
WA0162014	WA_Franklin_CNTY	WA	CNTY	2014	0	1	1	US Census Bureau, 2018 Cartographic Boundary Files
WA0172008	WA_Garfield_CNTY	WA	CNTY	2008	0	1	1	US Census Bureau, 2018 Cartographic Boundary Files
WA0182007	WA_Glenwood_COMM	WA	COMM	2007	0	0	1	CWPP
WA0192016	WA_Grant_CNTY	WA	CNTY	2016	0	1	1	US Census Bureau, 2018 Cartographic Boundary Files
WA0202008	WA_GreaterStevenson_COMM	WA	COMM	2008	0	0	1	CWPP
WA0212007	WA_GreaterWindRiver_COMM	WA	COMM	2007	0	0	1	CWPP
WA0222005	WA_GreenwaterVicinity_COMM	WA	COMM	2005	0	0	1	CWPP
WA0232005	WA_Havillah_COMM	WA	COMM	2005	0	0	1	CWPP
WA0242005	WA_Highways41012_COMM	WA	COMM	2005	0	0	1	CWPP
WA0252018	WA_Kittitas_CNTY	WA	CNTY	2018	0	1	1	US Census Bureau, 2018 Cartographic Boundary Files
WA0262006	WA_KlickitatSkamania_CNTY	WA	CNTY	2006	0	1	1	US Census Bureau, 2018 Cartographic Boundary Files
WA0272012	WA_LakeAlice_COMM	WA	COMM	2012	0	1	1	CWPP
WA0282006	WA_LakeCushman_COMM	WA	COMM	2006	0	0	1	CWPP
WA0292007	WA_LakeWenatcheePlain_COMM	WA	COMM	2007	0	0	1	CWPP
WA0302018	WA_Leavenworth_COMM	WA	COMM	2018	0	0	1	CWPP
WA0312009	WA_Lincoln_CNTY	WA	CNTY	2009	0	1	1	US Census Bureau, 2018 Cartographic Boundary Files
WA0322008	WA_LittleWhiteSalmonDrainage_COMM	WA	COMM	2008	0	0	1	CWPP
WA0332005	WA_Manson_COMM	WA	COMM	2005	0	0	1	CWPP
WA0342006	WA_Methow_COMM	WA	COMM	2006	0	1	1	CWPP
WA0352006	WA_MillCreekOregonWashington_COMM	WA	COMM	2006	0	1	1	CWPP
WA0362008	WA_MonitorCashmereDrydenPeshastin_COMM	WA	COMM	2008	0	0	1	CWPP
WA0372006	WA_MullenHillTerrace_COMM	WA	COMM	2006	0	1	1	CWPP
WA0382012	WA_NortheastHobart_COMM	WA	COMM	2012	0	1	1	CWPP
WA0392013	WA_Okanogan_CNTY	WA	CNTY	2013	0	1	1	US Census Bureau, 2018 Cartographic Boundary Files
WA0402011	WA_PendOreille_CNTY	WA	CNTY	2011	0	0	1	US Census Bureau, 2018 Cartographic Boundary Files
WA0412005	WA_Peshastin_COMM	WA	COMM	2005	0	1	1	CWPP
WA0422006	WA_PineForest_COMM	WA	COMM	2006	0	1	1	CWPP
WA0432014	WA_PonderosaPark_COMM	WA	COMM	2014	0	0	1	CWPP
WA0442012	WA_SanJuan_CNTY	WA	CNTY	2012	0	1	1	US Census Bureau, 2018 Cartographic Boundary Files
WA0452009	WA_Skagit_CNTY	WA	CNTY	2009	0	0	1	US Census Bureau, 2018 Cartographic Boundary Files
WA0462006	WA_SouthShoreLakeChelan_COMM	WA	COMM	2006	0	1	1	CWPP
WA0472009	WA_Spokane_CNTY	WA	CNTY	2009	0	1	1	US Census Bureau, 2018 Cartographic Boundary Files
WA0482005	WA_SquilchuckValley_COMM	WA	COMM	2005	0	0	1	CWPP
WA0492008	WA_StehekinValley_COMM	WA	COMM	2008	0	0	1	CWPP
WA0502008	WA_Stevens_CNTY	WA	CNTY	2008	0	1	1	US Census Bureau, 2018 Cartographic Boundary Files
WA0502015	WA_Stevens_CNTY	WA	CNTY	2015	1	1	1	US Census Bureau, 2018 Cartographic Boundary Files
WA0512005	WA_SwaukBasin_COMM	WA	COMM	2005	0	0	1	CWPP
WA0522008	WA_SwiftReservoir_COMM	WA	COMM	2008	0	0	1	CWPP
WA0532005	WA_ToltTriangle_COMM	WA	COMM	2005	0	0	1	CWPP
WA0542016	WA_TrilogyRedmondRidge_COMM	WA	COMM	2016	0	0	1	CWPP
WA0552005	WA_TroutLake_COMM	WA	COMM	2005	0	0	1	CWPP
WA0562008	WA_Underwood_COMM	WA	COMM	2008	0	0	1	CWPP
WA0572004	WA_UnionValley_COMM	WA	COMM	2004	0	0	1	CWPP
WA0582008	WA_WestEnd_COMM	WA	COMM	2008	0	0	1	CWPP
WA0592004	WA_WhiteSalmonBingen_COMM	WA	COMM	2004	0	1	1	CWPP
WA0602015	WA_Yakima_CNTY	WA	CNTY	2015	0	1	1	US Census Bureau, 2018 Cartographic Boundary Files
WA0612012	WA_Mason_CNTY	WA	CNTY	2012	0	0	1	US Census Bureau, 2018 Cartographic Boundary Files
WY0012004	WY_Albany_CNTY	WY	CNTY	2004	0	0	1	US Census Bureau, 2018 Cartographic Boundary Files
WY0012013	WY_Albany_CNTY	WY	CNTY	2013	1	1	1	US Census Bureau, 2018 Cartographic Boundary Files
WY0022005	WY_BigHorn_CNTY	WY	CNTY	2005	0	1	1	US Census Bureau, 2018 Cartographic Boundary Files
WY0022010	WY_BigHorn_CNTY	WY	CNTY	2010	1	1	1	US Census Bureau, 2018 Cartographic Boundary Files
WY0022018	WY_BigHorn_CNTY	WY	CNTY	2018	1	1	1	US Census Bureau, 2018 Cartographic Boundary Files
WY0042007	WY_Campbell_CNTY	WY	CNTY	2007	0	0	1	US Census Bureau, 2018 Cartographic Boundary Files
WY0052006	WY_Carbon_CNTY	WY	CNTY	2006	0	1	1	US Census Bureau, 2018 Cartographic Boundary Files
WY0052016	WY_Carbon_CNTY	WY	CNTY	2016	1	1	1	US Census Bureau, 2018 Cartographic Boundary Files
WY0072005	WY_Converse_CNTY	WY	CNTY	2005	0	0	1	US Census Bureau, 2018 Cartographic Boundary Files
WY0082005	WY_Crook_CNTY	WY	CNTY	2005	0	0	1	US Census Bureau, 2018 Cartographic Boundary Files
WY0092012	WY_Fremont_CNTY	WY	CNTY	2012	0	1	1	US Census Bureau, 2018 Cartographic Boundary Files
WY0092014	WY_Fremont_CNTY	WY	CNTY	2014	1	1	1	US Census Bureau, 2018 Cartographic Boundary Files
WY0092019	WY_Fremont_CNTY	WY	CNTY	2019	1	1	1	US Census Bureau, 2018 Cartographic Boundary Files
WY0102013	WY_GraniteSpringsRetreat_COMM	WY	COMM	2013	0	0	1	CWPP
WY0112009	WY_Greybull_COMM	WY	COMM	2009	0	0	0	US Census Bureau, 2016 TIGER Place
WY0122010	WY_HotSprings_CNTY	WY	CNTY	2010	0	1	1	US Census Bureau, 2018 Cartographic Boundary Files
WY0122011	WY_HotSprings_CNTY	WY	CNTY	2011	1	1	1	US Census Bureau, 2018 Cartographic Boundary Files
WY0132004	WY_Johnson_CNTY	WY	CNTY	2004	0	0	1	US Census Bureau, 2018 Cartographic Boundary Files
WY0132010	WY_Johnson_CNTY	WY	CNTY	2010	1	0	1	US Census Bureau, 2018 Cartographic Boundary Files
WY0132017	WY_Johnson_CNTY	WY	CNTY	2017	1	0	1	US Census Bureau, 2018 Cartographic Boundary Files
WY0142006	WY_Lincoln_CNTY	WY	CNTY	2006	0	0	1	US Census Bureau, 2018 Cartographic Boundary Files
WY0142015	WY_Lincoln_CNTY	WY	CNTY	2015	1	0	1	US Census Bureau, 2018 Cartographic Boundary Files
WY0152005	WY_Natrona_CNTY	WY	CNTY	2005	0	1	1	US Census Bureau, 2018 Cartographic Boundary Files
WY0162015	WY_Niobrara_CNTY	WY	CNTY	2015	0	1	1	US Census Bureau, 2018 Cartographic Boundary Files
WY0172008	WY_Park_CNTY	WY	CNTY	2008	0	1	1	US Census Bureau, 2018 Cartographic Boundary Files
WY0182007	WY_Platte_CNTY	WY	CNTY	2007	0	1	1	US Census Bureau, 2018 Cartographic Boundary Files
WY0192003	WY_PowderRiverProperties_COMM	WY	COMM	2003	0	0	1	CWPP
WY0202004	WY_Sheridan_CNTY	WY	CNTY	2004	0	0	1	US Census Bureau, 2018 Cartographic Boundary Files
WY0202009	WY_Sheridan_CNTY	WY	CNTY	2009	1	1	1	US Census Bureau, 2018 Cartographic Boundary Files
WY0202018	WY_Sheridan_CNTY	WY	CNTY	2018	1	1	1	US Census Bureau, 2018 Cartographic Boundary Files
WY0212001	WY_Story_COMM	WY	COMM	2001	0	1	1	US Census Bureau, 2016 TIGER Place
WY0222006	WY_Sublette_CNTY	WY	CNTY	2006	0	0	1	US Census Bureau, 2018 Cartographic Boundary Files
WY0222016	WY_Sublette_CNTY	WY	CNTY	2016	1	0	1	US Census Bureau, 2018 Cartographic Boundary Files
WY0232005	WY_Teton_CNTY	WY	CNTY	2005	0	0	1	US Census Bureau, 2018 Cartographic Boundary Files
WY0232014	WY_Teton_CNTY	WY	CNTY	2014	1	0	1	US Census Bureau, 2018 Cartographic Boundary Files
WY0242006	WY_Uinta_CNTY	WY	CNTY	2006	0	0	1	US Census Bureau, 2018 Cartographic Boundary Files
WY0252005	WY_Washakie_CNTY	WY	CNTY	2005	0	1	1	US Census Bureau, 2018 Cartographic Boundary Files
WY0252017	WY_Washakie_CNTY	WY	CNTY	2017	1	1	1	US Census Bureau, 2018 Cartographic Boundary Files
WY0262005	WY_Weston_CNTY	WY	CNTY	2005	0	0	1	US Census Bureau, 2018 Cartographic Boundary Files
WY0262008	WY_Weston_CNTY	WY	CNTY	2008	1	0	1	US Census Bureau, 2018 Cartographic Boundary Files
WY0262018	WY_Weston_CNTY	WY	CNTY	2018	1	0	1	US Census Bureau, 2018 Cartographic Boundary Files
WY0272016	WY_CheyenneLaramie_CNTY	WY	CNTY	2016	0	1	1	CWPP
WY0282014	WY_WyomingArmyNationalGuard_COMM	WY	COMM	2014	0	1	1	CWPP
