# Supplementary material for: Engagement in local and collaborative wildfire risk mitigation planning across the western U.S.—Evaluating participation and diversity in Community Wildfire Protection Plans
Source: PLoS One. 2022 Feb 9;17(2):e0263757. doi: 10.1371/journal.pone.0263757 (PMC8827427; doi:10.1371/journal.pone.0263757)
Supplement: S3 File — (CSV) [file pone.0263757.s003.csv]

pid	uid_year	cwpp_code	high_level_affiliation	affiliation_code	pax_def_participated
1	AZ0012004	AZ_Apache_CNTY	NGO	Non-Profit Organization	1
2	AZ0012004	AZ_Apache_CNTY	NGO	Non-Profit Organization	1
3	AZ0012004	AZ_Apache_CNTY	NGO	Private Business	1
4	AZ0022010	AZ_Yuma_CNTY	NGO	Private Business	1
5	AZ0022010	AZ_Yuma_CNTY	NGO	Private Business	1
6	AZ0022010	AZ_Yuma_CNTY	NGO	Private Business	1
7	AZ0022010	AZ_Yuma_CNTY	NGO	Private Business	1
8	AZ0022010	AZ_Yuma_CNTY	NGO	Private Business	1
9	AZ0022010	AZ_Yuma_CNTY	State	State Dept of Forestry or Natural Resources	1
10	AZ0022010	AZ_Yuma_CNTY	State	State Dept of Forestry or Natural Resources	1
11	AZ0022010	AZ_Yuma_CNTY	Federal	BLM	1
12	AZ0022010	AZ_Yuma_CNTY	Federal	BLM	1
13	AZ0022010	AZ_Yuma_CNTY	Local	Local Fire District or Department	1
14	AZ0022010	AZ_Yuma_CNTY	Local	Local Fire District or Department	1
15	AZ0022010	AZ_Yuma_CNTY	Local	Local Fire District or Department	1
16	AZ0022010	AZ_Yuma_CNTY	Local	Local Fire District or Department	1
17	AZ0022010	AZ_Yuma_CNTY	Local	Local Fire District or Department	1
18	AZ0022010	AZ_Yuma_CNTY	Local	Local Fire District or Department	1
19	AZ0022010	AZ_Yuma_CNTY	Federal	Other Federal Agency	1
20	AZ0022010	AZ_Yuma_CNTY	Federal	Other Federal Agency	1
21	AZ0022010	AZ_Yuma_CNTY	Local	Other Local or Regional Government Organization	1
22	AZ0022010	AZ_Yuma_CNTY	Local	County Organization	1
23	AZ0022010	AZ_Yuma_CNTY	Local	County Organization	1
24	AZ0022010	AZ_Yuma_CNTY	Local	Local Fire District or Department	1
25	AZ0022010	AZ_Yuma_CNTY	Local	Local Fire District or Department	1
26	AZ0022010	AZ_Yuma_CNTY	Local	City Organization	1
27	AZ0022010	AZ_Yuma_CNTY	Local	City Organization	1
28	AZ0032007	AZ_Bisbee_COMM	Unknown	Unknown	1
29	AZ0032007	AZ_Bisbee_COMM	Unknown	Unknown	1
30	AZ0032007	AZ_Bisbee_COMM	Unknown	Unknown	1
31	AZ0032007	AZ_Bisbee_COMM	Unknown	Unknown	1
32	AZ0032007	AZ_Bisbee_COMM	Unknown	Unknown	1
33	AZ0032007	AZ_Bisbee_COMM	Unknown	Unknown	1
34	AZ0032007	AZ_Bisbee_COMM	Unknown	Unknown	1
35	AZ0032007	AZ_Bisbee_COMM	Unknown	Unknown	1
36	AZ0032007	AZ_Bisbee_COMM	Unknown	Unknown	1
37	AZ0032007	AZ_Bisbee_COMM	State	State Dept of Forestry or Natural Resources	1
38	AZ0032007	AZ_Bisbee_COMM	Local	Local Fire District or Department	1
39	AZ0032007	AZ_Bisbee_COMM	Local	Local Fire District or Department	1
40	AZ0032007	AZ_Bisbee_COMM	NGO	Individual	1
41	AZ0032007	AZ_Bisbee_COMM	Federal	BLM	1
42	AZ0032007	AZ_Bisbee_COMM	Local	County Organization	1
43	AZ0032007	AZ_Bisbee_COMM	Local	Local Fire District or Department	1
44	AZ0032007	AZ_Bisbee_COMM	NGO	Private Business	1
45	AZ0032007	AZ_Bisbee_COMM	NGO	Non-Profit Organization	1
46	AZ0042006	AZ_Cascabel_COMM	State	State Dept of Forestry or Natural Resources	1
47	AZ0042006	AZ_Cascabel_COMM	Federal	BLM	1
48	AZ0042006	AZ_Cascabel_COMM	Local	Local Fire District or Department	1
49	AZ0042006	AZ_Cascabel_COMM	NGO	Individual	1
50	AZ0042006	AZ_Cascabel_COMM	NGO	Individual	1
51	AZ0042006	AZ_Cascabel_COMM	NGO	Private Business	1
52	AZ0042006	AZ_Cascabel_COMM	Federal	Other Federal Agency	1
53	AZ0042006	AZ_Cascabel_COMM	Local	Other Local or Regional Government Organization	1
54	AZ0042006	AZ_Cascabel_COMM	NGO	Non-Profit Organization	1
55	AZ0052014	AZ_Cochise_CNTY	Local	Local Fire District or Department	1
56	AZ0052014	AZ_Cochise_CNTY	Local	City Organization	1
57	AZ0052014	AZ_Cochise_CNTY	State	State Dept of Forestry or Natural Resources	1
58	AZ0052014	AZ_Cochise_CNTY	Federal	BLM	1
59	AZ0052014	AZ_Cochise_CNTY	Local	County Organization	1
63	AZ0052014	AZ_Cochise_CNTY	Federal	Other Federal Agency	1
64	AZ0052014	AZ_Cochise_CNTY	Federal	Other Federal Agency	1
65	AZ0052014	AZ_Cochise_CNTY	Federal	USFS	1
66	AZ0062004	AZ_Palominas_COMM	State	State Dept of Forestry or Natural Resources	1
67	AZ0062004	AZ_Palominas_COMM	Federal	BLM	1
68	AZ0062004	AZ_Palominas_COMM	Local	County Organization	1
69	AZ0062004	AZ_Palominas_COMM	Local	Local Fire District or Department	1
70	AZ0062004	AZ_Palominas_COMM	NGO	Community Fire Organization	1
71	AZ0062004	AZ_Palominas_COMM	NGO	Community Fire Organization	1
72	AZ0062004	AZ_Palominas_COMM	NGO	Community Fire Organization	1
73	AZ0062004	AZ_Palominas_COMM	NGO	Community Fire Organization	1
74	AZ0062004	AZ_Palominas_COMM	NGO	Community Fire Organization	1
75	AZ0062004	AZ_Palominas_COMM	NGO	Community Fire Organization	1
76	AZ0062004	AZ_Palominas_COMM	NGO	Community Fire Organization	1
77	AZ0062004	AZ_Palominas_COMM	NGO	Community Fire Organization	1
78	AZ0072008	AZ_UpperSanPedro_COMM	NGO	Private Business	1
79	AZ0072008	AZ_UpperSanPedro_COMM	NGO	Private Business	1
80	AZ0072008	AZ_UpperSanPedro_COMM	NGO	Private Business	1
81	AZ0072008	AZ_UpperSanPedro_COMM	NGO	Private Business	1
82	AZ0072008	AZ_UpperSanPedro_COMM	State	State Dept of Forestry or Natural Resources	1
83	AZ0072008	AZ_UpperSanPedro_COMM	Federal	BLM	1
84	AZ0072008	AZ_UpperSanPedro_COMM	Local	County Organization	1
85	AZ0072008	AZ_UpperSanPedro_COMM	NGO	Private Business	1
86	AZ0072008	AZ_UpperSanPedro_COMM	Local	Local Fire District or Department	1
87	AZ0072008	AZ_UpperSanPedro_COMM	NGO	Community Fire Organization	1
88	AZ0072008	AZ_UpperSanPedro_COMM	NGO	Community Fire Organization	1
89	AZ0072008	AZ_UpperSanPedro_COMM	NGO	Community Fire Organization	1
90	AZ0072008	AZ_UpperSanPedro_COMM	NGO	Community Fire Organization	1
91	AZ0072008	AZ_UpperSanPedro_COMM	NGO	Community Fire Organization	1
92	AZ0072008	AZ_UpperSanPedro_COMM	NGO	Community Fire Organization	1
93	AZ0072008	AZ_UpperSanPedro_COMM	NGO	Community Fire Organization	1
94	AZ0072008	AZ_UpperSanPedro_COMM	NGO	Community Fire Organization	1
95	AZ0082010	AZ_BlueRidge_COMM	NGO	Community Fire Organization	1
96	AZ0082010	AZ_BlueRidge_COMM	NGO	Community Fire Organization	1
97	AZ0082010	AZ_BlueRidge_COMM	NGO	Community Fire Organization	1
98	AZ0082010	AZ_BlueRidge_COMM	NGO	Community Fire Organization	1
99	AZ0082010	AZ_BlueRidge_COMM	NGO	Community Fire Organization	1
100	AZ0082010	AZ_BlueRidge_COMM	NGO	Community Fire Organization	1
101	AZ0082010	AZ_BlueRidge_COMM	NGO	Community Fire Organization	1
102	AZ0082010	AZ_BlueRidge_COMM	NGO	Community Fire Organization	1
103	AZ0082010	AZ_BlueRidge_COMM	NGO	Community Fire Organization	1
104	AZ0082010	AZ_BlueRidge_COMM	NGO	Community Fire Organization	1
105	AZ0082010	AZ_BlueRidge_COMM	NGO	Community Fire Organization	1
106	AZ0082010	AZ_BlueRidge_COMM	NGO	Community Fire Organization	1
107	AZ0082010	AZ_BlueRidge_COMM	NGO	Community Fire Organization	1
108	AZ0082010	AZ_BlueRidge_COMM	NGO	Community Fire Organization	1
109	AZ0082010	AZ_BlueRidge_COMM	NGO	Community Fire Organization	1
110	AZ0082010	AZ_BlueRidge_COMM	Local	Local Fire District or Department	1
111	AZ0082010	AZ_BlueRidge_COMM	Local	Local Fire District or Department	1
112	AZ0082010	AZ_BlueRidge_COMM	Local	Local Fire District or Department	1
113	AZ0082010	AZ_BlueRidge_COMM	Local	County Organization	1
114	AZ0082010	AZ_BlueRidge_COMM	NGO	University	1
115	AZ0082010	AZ_BlueRidge_COMM	Federal	USFS	1
116	AZ0082010	AZ_BlueRidge_COMM	Federal	USFS	1
117	AZ0082010	AZ_BlueRidge_COMM	NGO	Private Business	1
118	AZ0092005	AZ_Flagstaff_COMM	State	Other State Agency	1
119	AZ0092005	AZ_Flagstaff_COMM	NGO	Private Business	1
120	AZ0092005	AZ_Flagstaff_COMM	State	State Dept of Forestry or Natural Resources	1
121	AZ0092005	AZ_Flagstaff_COMM	State	State Dept of Forestry or Natural Resources	1
122	AZ0092005	AZ_Flagstaff_COMM	Local	Local Fire District or Department	1
123	AZ0092005	AZ_Flagstaff_COMM	Local	County Organization	1
124	AZ0092005	AZ_Flagstaff_COMM	Local	County Organization	1
125	AZ0092005	AZ_Flagstaff_COMM	Local	County Organization	1
126	AZ0092005	AZ_Flagstaff_COMM	Local	County Organization	1
127	AZ0092005	AZ_Flagstaff_COMM	Local	Other Local or Regional Government Organization	1
128	AZ0092005	AZ_Flagstaff_COMM	NGO	Non-Profit Organization	1
129	AZ0092005	AZ_Flagstaff_COMM	NGO	Non-Profit Organization	1
130	AZ0092005	AZ_Flagstaff_COMM	NGO	Non-Profit Organization	1
131	AZ0092005	AZ_Flagstaff_COMM	Local	City Organization	1
132	AZ0092005	AZ_Flagstaff_COMM	Local	Local Fire District or Department	1
133	AZ0092005	AZ_Flagstaff_COMM	NGO	Private Business	1
134	AZ0092005	AZ_Flagstaff_COMM	Local	City Organization	1
135	AZ0092005	AZ_Flagstaff_COMM	Local	Local Fire District or Department	1
136	AZ0092005	AZ_Flagstaff_COMM	NGO	Non-Profit Organization	1
137	AZ0092005	AZ_Flagstaff_COMM	Local	City Organization	1
138	AZ0092005	AZ_Flagstaff_COMM	NGO	Non-Profit Organization	1
139	AZ0092005	AZ_Flagstaff_COMM	NGO	Private Business	1
140	AZ0092005	AZ_Flagstaff_COMM	Local	Local Fire District or Department	1
141	AZ0092005	AZ_Flagstaff_COMM	NGO	Non-Profit Organization	1
142	AZ0092005	AZ_Flagstaff_COMM	Local	Local Fire District or Department	1
143	AZ0092005	AZ_Flagstaff_COMM	Federal	Other Federal Agency	1
144	AZ0092005	AZ_Flagstaff_COMM	NGO	University	1
145	AZ0092005	AZ_Flagstaff_COMM	NGO	University	1
146	AZ0092005	AZ_Flagstaff_COMM	NGO	University	1
147	AZ0092005	AZ_Flagstaff_COMM	Local	Local Fire District or Department	1
148	AZ0092005	AZ_Flagstaff_COMM	NGO	Private Business	1
149	AZ0092005	AZ_Flagstaff_COMM	Local	Local Fire District or Department	1
150	AZ0092005	AZ_Flagstaff_COMM	NGO	Community Fire Organization	1
151	AZ0092005	AZ_Flagstaff_COMM	NGO	Community Fire Organization	1
152	AZ0092005	AZ_Flagstaff_COMM	NGO	Non-Profit Organization	1
153	AZ0092005	AZ_Flagstaff_COMM	Local	Local Fire District or Department	1
154	AZ0092005	AZ_Flagstaff_COMM	NGO	Non-Profit Organization	1
155	AZ0092005	AZ_Flagstaff_COMM	NGO	Private Business	1
156	AZ0092005	AZ_Flagstaff_COMM	Local	Local Fire District or Department	1
157	AZ0092005	AZ_Flagstaff_COMM	NGO	Non-Profit Organization	1
158	AZ0092005	AZ_Flagstaff_COMM	Federal	Other Federal Agency	1
159	AZ0092005	AZ_Flagstaff_COMM	Federal	USFS	1
160	AZ0092005	AZ_Flagstaff_COMM	Federal	USFS	1
161	AZ0092005	AZ_Flagstaff_COMM	Federal	USFS	1
162	AZ0092005	AZ_Flagstaff_COMM	Federal	USFS	1
163	AZ0092012	AZ_Flagstaff_COMM	NGO	Non-Profit Organization	1
164	AZ0092012	AZ_Flagstaff_COMM	NGO	Community Fire Organization	1
165	AZ0092012	AZ_Flagstaff_COMM	Federal	USFS	1
166	AZ0092018	AZ_Flagstaff_COMM	NGO	Non-Profit Organization	1
167	AZ0092018	AZ_Flagstaff_COMM	NGO	Community Fire Organization	1
168	AZ0092018	AZ_Flagstaff_COMM	Federal	USFS	1
169	AZ0102005	AZ_Tusayan_COMM	State	State Dept of Forestry or Natural Resources	1
170	AZ0102005	AZ_Tusayan_COMM	NGO	Private Business	1
171	AZ0102005	AZ_Tusayan_COMM	NGO	Non-Profit Organization	1
172	AZ0102005	AZ_Tusayan_COMM	Federal	Other Federal Agency	1
173	AZ0102005	AZ_Tusayan_COMM	NGO	Non-Profit Organization	1
174	AZ0102005	AZ_Tusayan_COMM	Local	Local Fire District or Department	1
175	AZ0102005	AZ_Tusayan_COMM	Local	Local Fire District or Department	1
176	AZ0102005	AZ_Tusayan_COMM	Federal	USFS	1
177	AZ0102005	AZ_Tusayan_COMM	Federal	USFS	1
178	AZ0102005	AZ_Tusayan_COMM	Federal	USFS	1
179	AZ0102005	AZ_Tusayan_COMM	Federal	USFS	1
180	AZ0112005	AZ_Williams_COMM	NGO	Private Business	1
181	AZ0112005	AZ_Williams_COMM	State	State Dept of Forestry or Natural Resources	1
182	AZ0112005	AZ_Williams_COMM	Local	County Organization	1
183	AZ0112005	AZ_Williams_COMM	Local	Local Fire District or Department	1
184	AZ0112005	AZ_Williams_COMM	Local	Local Fire District or Department	1
185	AZ0112005	AZ_Williams_COMM	Federal	USFS	1
186	AZ0112005	AZ_Williams_COMM	Federal	USFS	1
187	AZ0112005	AZ_Williams_COMM	Local	City Organization	1
188	AZ0112005	AZ_Williams_COMM	NGO	Individual	1
189	AZ0122010	AZ_SouthernGila_CNTY	Local	Local Fire District or Department	1
190	AZ0122010	AZ_SouthernGila_CNTY	State	State Dept of Forestry or Natural Resources	1
191	AZ0122010	AZ_SouthernGila_CNTY	NGO	Private Business	1
192	AZ0122010	AZ_SouthernGila_CNTY	Federal	BLM	1
193	AZ0122010	AZ_SouthernGila_CNTY	Local	County Organization	1
194	AZ0122010	AZ_SouthernGila_CNTY	Local	City Organization	1
195	AZ0122010	AZ_SouthernGila_CNTY	Local	City Organization	1
198	AZ0122010	AZ_SouthernGila_CNTY	Local	City Organization	1
199	AZ0122010	AZ_SouthernGila_CNTY	Local	Local Fire District or Department	1
200	AZ0122010	AZ_SouthernGila_CNTY	Federal	Other Federal Agency	1
201	AZ0122010	AZ_SouthernGila_CNTY	NGO	Private Business	1
203	AZ0122010	AZ_SouthernGila_CNTY	Federal	USFS	1
204	AZ0122010	AZ_SouthernGila_CNTY	Local	City Organization	1
205	AZ0122015	AZ_SouthernGila_CNTY	NGO	Non-Profit Organization	1
206	AZ0122015	AZ_SouthernGila_CNTY	Unknown	Unknown	1
207	AZ0122015	AZ_SouthernGila_CNTY	Local	Local Fire District or Department	1
208	AZ0122015	AZ_SouthernGila_CNTY	Federal	Other Federal Agency	1
209	AZ0122015	AZ_SouthernGila_CNTY	NGO	Individual	1
210	AZ0132004	AZ_RimCountry_COMM	NGO	Individual	1
211	AZ0132004	AZ_RimCountry_COMM	NGO	Private Business	1
212	AZ0132004	AZ_RimCountry_COMM	NGO	Private Business	1
213	AZ0132004	AZ_RimCountry_COMM	State	Other State Agency	1
214	AZ0132004	AZ_RimCountry_COMM	NGO	Non-Profit Organization	1
215	AZ0132004	AZ_RimCountry_COMM	NGO	Non-Profit Organization	1
216	AZ0132004	AZ_RimCountry_COMM	NGO	Non-Profit Organization	1
217	AZ0132004	AZ_RimCountry_COMM	State	State Dept of Forestry or Natural Resources	1
218	AZ0132004	AZ_RimCountry_COMM	State	State Dept of Forestry or Natural Resources	1
219	AZ0132004	AZ_RimCountry_COMM	State	State Dept of Forestry or Natural Resources	1
220	AZ0132004	AZ_RimCountry_COMM	State	State Dept of Forestry or Natural Resources	1
221	AZ0132004	AZ_RimCountry_COMM	State	State Dept of Forestry or Natural Resources	1
222	AZ0132004	AZ_RimCountry_COMM	Local	Local Fire District or Department	1
223	AZ0132004	AZ_RimCountry_COMM	Federal	BLM	1
224	AZ0132004	AZ_RimCountry_COMM	Local	Local Fire District or Department	1
225	AZ0132004	AZ_RimCountry_COMM	Local	Local Fire District or Department	1
226	AZ0132004	AZ_RimCountry_COMM	Local	Local Fire District or Department	1
227	AZ0132004	AZ_RimCountry_COMM	Local	County Organization	1
228	AZ0132004	AZ_RimCountry_COMM	Local	County Organization	1
229	AZ0132004	AZ_RimCountry_COMM	Local	County Organization	1
230	AZ0132004	AZ_RimCountry_COMM	Local	County Organization	1
231	AZ0132004	AZ_RimCountry_COMM	Local	County Organization	1
232	AZ0132004	AZ_RimCountry_COMM	Local	County Organization	1
233	AZ0132004	AZ_RimCountry_COMM	Local	County Organization	1
234	AZ0132004	AZ_RimCountry_COMM	Local	County Organization	1
235	AZ0132004	AZ_RimCountry_COMM	Local	Local Fire District or Department	1
236	AZ0132004	AZ_RimCountry_COMM	Local	Local Fire District or Department	1
237	AZ0132004	AZ_RimCountry_COMM	Local	Local Fire District or Department	1
238	AZ0132004	AZ_RimCountry_COMM	NGO	University	1
239	AZ0132004	AZ_RimCountry_COMM	NGO	University	1
240	AZ0132004	AZ_RimCountry_COMM	NGO	University	1
241	AZ0132004	AZ_RimCountry_COMM	NGO	Non-Profit Organization	1
242	AZ0132004	AZ_RimCountry_COMM	Local	Local Fire District or Department	1
243	AZ0132004	AZ_RimCountry_COMM	Local	Local Fire District or Department	1
244	AZ0132004	AZ_RimCountry_COMM	Local	Local Fire District or Department	1
245	AZ0132004	AZ_RimCountry_COMM	Local	City Organization	1
246	AZ0132004	AZ_RimCountry_COMM	Local	City Organization	1
247	AZ0132004	AZ_RimCountry_COMM	Local	Local Fire District or Department	1
248	AZ0132004	AZ_RimCountry_COMM	Local	Local Fire District or Department	1
249	AZ0132004	AZ_RimCountry_COMM	NGO	Private Business	1
250	AZ0132004	AZ_RimCountry_COMM	NGO	Private Business	1
251	AZ0132004	AZ_RimCountry_COMM	Local	Local Fire District or Department	1
253	AZ0132004	AZ_RimCountry_COMM	NGO	Tribal Organization	1
254	AZ0132004	AZ_RimCountry_COMM	Local	Local Fire District or Department	1
255	AZ0132004	AZ_RimCountry_COMM	NGO	University	1
256	AZ0132004	AZ_RimCountry_COMM	NGO	University	1
257	AZ0132004	AZ_RimCountry_COMM	Federal	Other Federal Agency	1
258	AZ0132004	AZ_RimCountry_COMM	Federal	USFS	1
259	AZ0132004	AZ_RimCountry_COMM	Federal	USFS	1
260	AZ0132004	AZ_RimCountry_COMM	Federal	USFS	1
261	AZ0132004	AZ_RimCountry_COMM	Federal	USFS	1
262	AZ0132004	AZ_RimCountry_COMM	Federal	USFS	1
263	AZ0132004	AZ_RimCountry_COMM	Federal	USFS	1
264	AZ0132004	AZ_RimCountry_COMM	Federal	USFS	1
265	AZ0132004	AZ_RimCountry_COMM	Federal	USFS	1
266	AZ0132004	AZ_RimCountry_COMM	Local	Local Fire District or Department	1
267	AZ0142016	AZ_NorthernGila_CNTY	NGO	Non-Profit Organization	1
268	AZ0142016	AZ_NorthernGila_CNTY	Unknown	Unknown	1
269	AZ0142016	AZ_NorthernGila_CNTY	State	State Dept of Forestry or Natural Resources	1
270	AZ0142016	AZ_NorthernGila_CNTY	State	Other State Agency	1
271	AZ0142016	AZ_NorthernGila_CNTY	State	Other State Agency	1
272	AZ0142016	AZ_NorthernGila_CNTY	Local	Local Fire District or Department	1
273	AZ0142016	AZ_NorthernGila_CNTY	Local	Local Fire District or Department	1
274	AZ0142016	AZ_NorthernGila_CNTY	Local	County Organization	1
275	AZ0142016	AZ_NorthernGila_CNTY	Local	County Organization	1
276	AZ0142016	AZ_NorthernGila_CNTY	Local	Local Fire District or Department	1
277	AZ0142016	AZ_NorthernGila_CNTY	Local	Local Fire District or Department	1
278	AZ0142016	AZ_NorthernGila_CNTY	Local	Local Fire District or Department	1
279	AZ0142016	AZ_NorthernGila_CNTY	Local	City Organization	1
280	AZ0142016	AZ_NorthernGila_CNTY	Local	Local Fire District or Department	1
281	AZ0142016	AZ_NorthernGila_CNTY	Local	Local Fire District or Department	1
282	AZ0142016	AZ_NorthernGila_CNTY	Federal	USFS	1
283	AZ0142016	AZ_NorthernGila_CNTY	Federal	USFS	1
284	AZ0142016	AZ_NorthernGila_CNTY	Local	Local Fire District or Department	1
285	AZ0152005	AZ_Graham_CNTY	NGO	Individual	1
286	AZ0152005	AZ_Graham_CNTY	State	Other State Agency	1
287	AZ0152005	AZ_Graham_CNTY	State	Other State Agency	1
288	AZ0152005	AZ_Graham_CNTY	Federal	BLM	1
289	AZ0152005	AZ_Graham_CNTY	Federal	Other Federal Agency	1
290	AZ0152005	AZ_Graham_CNTY	Local	Local Fire District or Department	1
291	AZ0152005	AZ_Graham_CNTY	Local	Local Fire District or Department	1
292	AZ0152005	AZ_Graham_CNTY	NGO	Non-Profit Organization	1
293	AZ0152005	AZ_Graham_CNTY	Local	County Organization	1
294	AZ0152005	AZ_Graham_CNTY	NGO	Non-Profit Organization	1
295	AZ0152005	AZ_Graham_CNTY	Local	County Organization	1
296	AZ0152005	AZ_Graham_CNTY	Local	Other Local or Regional Government Organization	1
297	AZ0152005	AZ_Graham_CNTY	NGO	Individual	1
298	AZ0152005	AZ_Graham_CNTY	Local	Local Fire District or Department	1
299	AZ0152005	AZ_Graham_CNTY	Local	City Organization	1
300	AZ0152005	AZ_Graham_CNTY	Local	Local Fire District or Department	1
301	AZ0152005	AZ_Graham_CNTY	Local	City Organization	1
302	AZ0152005	AZ_Graham_CNTY	Local	Local Fire District or Department	1
303	AZ0152005	AZ_Graham_CNTY	NGO	Tribal Organization	1
304	AZ0152005	AZ_Graham_CNTY	Local	Local Fire District or Department	1
305	AZ0152005	AZ_Graham_CNTY	Local	City Organization	1
306	AZ0152005	AZ_Graham_CNTY	NGO	University	1
307	AZ0152005	AZ_Graham_CNTY	Federal	Other Federal Agency	1
308	AZ0152005	AZ_Graham_CNTY	Federal	USFS	1
309	AZ0162005	AZ_Greenlee_CNTY	State	Other State Agency	1
310	AZ0162005	AZ_Greenlee_CNTY	Federal	BLM	1
311	AZ0162005	AZ_Greenlee_CNTY	NGO	Individual	1
312	AZ0162005	AZ_Greenlee_CNTY	Local	City Organization	1
313	AZ0162005	AZ_Greenlee_CNTY	Local	Local Fire District or Department	1
314	AZ0162005	AZ_Greenlee_CNTY	Local	City Organization	1
315	AZ0162005	AZ_Greenlee_CNTY	Local	Local Fire District or Department	1
316	AZ0162005	AZ_Greenlee_CNTY	Local	Other Local or Regional Government Organization	1
317	AZ0162005	AZ_Greenlee_CNTY	NGO	Non-Profit Organization	1
318	AZ0162005	AZ_Greenlee_CNTY	Local	County Organization	1
319	AZ0162005	AZ_Greenlee_CNTY	NGO	Individual	1
320	AZ0162005	AZ_Greenlee_CNTY	NGO	Private Business	1
321	AZ0162005	AZ_Greenlee_CNTY	NGO	Non-Profit Organization	1
322	AZ0162005	AZ_Greenlee_CNTY	NGO	University	1
323	AZ0162005	AZ_Greenlee_CNTY	Federal	Other Federal Agency	1
324	AZ0162005	AZ_Greenlee_CNTY	Federal	USFS	1
325	AZ0162005	AZ_Greenlee_CNTY	Federal	USFS	1
326	AZ0172006	AZ_LaPazDesert_COMM	Federal	BLM	1
327	AZ0172006	AZ_LaPazDesert_COMM	Federal	BLM	1
328	AZ0172006	AZ_LaPazDesert_COMM	Federal	BLM	1
329	AZ0172006	AZ_LaPazDesert_COMM	Federal	BLM	1
330	AZ0172006	AZ_LaPazDesert_COMM	Federal	BLM	1
331	AZ0172006	AZ_LaPazDesert_COMM	NGO	Tribal Organization	1
332	AZ0172006	AZ_LaPazDesert_COMM	Local	County Organization	1
333	AZ0172006	AZ_LaPazDesert_COMM	Local	County Organization	1
334	AZ0172006	AZ_LaPazDesert_COMM	Local	Local Fire District or Department	1
335	AZ0172006	AZ_LaPazDesert_COMM	Local	Local Fire District or Department	1
336	AZ0172006	AZ_LaPazDesert_COMM	Federal	Other Federal Agency	1
337	AZ0182006	AZ_LaPazRiver_COMM	Federal	BLM	1
338	AZ0182006	AZ_LaPazRiver_COMM	Federal	BLM	1
339	AZ0182006	AZ_LaPazRiver_COMM	Federal	BLM	1
340	AZ0182006	AZ_LaPazRiver_COMM	Federal	BLM	1
341	AZ0182006	AZ_LaPazRiver_COMM	Federal	BLM	1
342	AZ0182006	AZ_LaPazRiver_COMM	Local	Local Fire District or Department	1
343	AZ0182006	AZ_LaPazRiver_COMM	Local	Local Fire District or Department	1
344	AZ0182006	AZ_LaPazRiver_COMM	Local	County Organization	1
345	AZ0182006	AZ_LaPazRiver_COMM	Local	County Organization	1
346	AZ0182006	AZ_LaPazRiver_COMM	Local	Local Fire District or Department	1
347	AZ0182006	AZ_LaPazRiver_COMM	Federal	Other Federal Agency	1
348	AZ0192010	AZ_Maricopa_CNTY	Local	City Organization	1
349	AZ0192010	AZ_Maricopa_CNTY	Local	Local Fire District or Department	1
350	AZ0192010	AZ_Maricopa_CNTY	Local	City Organization	1
352	AZ0192010	AZ_Maricopa_CNTY	State	State Dept of Forestry or Natural Resources	1
353	AZ0192010	AZ_Maricopa_CNTY	Local	City Organization	1
354	AZ0192010	AZ_Maricopa_CNTY	Federal	BLM	1
355	AZ0192010	AZ_Maricopa_CNTY	Local	City Organization	1
356	AZ0192010	AZ_Maricopa_CNTY	Local	City Organization	1
357	AZ0192010	AZ_Maricopa_CNTY	Local	City Organization	1
358	AZ0192010	AZ_Maricopa_CNTY	Local	City Organization	1
359	AZ0192010	AZ_Maricopa_CNTY	Local	City Organization	1
360	AZ0192010	AZ_Maricopa_CNTY	Local	City Organization	1
361	AZ0192010	AZ_Maricopa_CNTY	Local	City Organization	1
362	AZ0192010	AZ_Maricopa_CNTY	NGO	Tribal Organization	1
363	AZ0192010	AZ_Maricopa_CNTY	Local	City Organization	1
364	AZ0192010	AZ_Maricopa_CNTY	Local	City Organization	1
365	AZ0192010	AZ_Maricopa_CNTY	NGO	Tribal Organization	1
366	AZ0192010	AZ_Maricopa_CNTY	Local	City Organization	1
367	AZ0192010	AZ_Maricopa_CNTY	Local	City Organization	1
368	AZ0192010	AZ_Maricopa_CNTY	Local	City Organization	1
369	AZ0192010	AZ_Maricopa_CNTY	Local	City Organization	1
370	AZ0192010	AZ_Maricopa_CNTY	Local	City Organization	1
371	AZ0192010	AZ_Maricopa_CNTY	Local	City Organization	1
374	AZ0192010	AZ_Maricopa_CNTY	Local	County Organization	1
376	AZ0192010	AZ_Maricopa_CNTY	Local	City Organization	1
377	AZ0192010	AZ_Maricopa_CNTY	Local	Local Fire District or Department	1
378	AZ0192010	AZ_Maricopa_CNTY	Local	City Organization	1
379	AZ0192010	AZ_Maricopa_CNTY	Local	City Organization	1
380	AZ0192010	AZ_Maricopa_CNTY	Local	City Organization	1
381	AZ0192010	AZ_Maricopa_CNTY	Local	City Organization	1
382	AZ0192010	AZ_Maricopa_CNTY	Local	City Organization	1
383	AZ0192010	AZ_Maricopa_CNTY	Local	City Organization	1
384	AZ0192010	AZ_Maricopa_CNTY	NGO	Tribal Organization	1
385	AZ0192010	AZ_Maricopa_CNTY	Local	City Organization	1
386	AZ0192010	AZ_Maricopa_CNTY	Local	City Organization	1
387	AZ0192010	AZ_Maricopa_CNTY	Local	City Organization	1
388	AZ0192010	AZ_Maricopa_CNTY	Local	City Organization	1
389	AZ0192010	AZ_Maricopa_CNTY	Local	City Organization	1
390	AZ0192010	AZ_Maricopa_CNTY	Local	City Organization	1
391	AZ0192010	AZ_Maricopa_CNTY	Local	City Organization	1
392	AZ0192010	AZ_Maricopa_CNTY	NGO	Tribal Organization	1
393	AZ0192010	AZ_Maricopa_CNTY	Local	City Organization	1
394	AZ0192010	AZ_Maricopa_CNTY	Local	City Organization	1
395	AZ0192010	AZ_Maricopa_CNTY	Federal	USFS	1
396	AZ0192010	AZ_Maricopa_CNTY	Local	City Organization	1
397	AZ0192010	AZ_Maricopa_CNTY	Local	City Organization	1
398	AZ0192010	AZ_Maricopa_CNTY	Local	City Organization	1
399	AZ0192011	AZ_Maricopa_CNTY	Local	City Organization	1
400	AZ0192011	AZ_Maricopa_CNTY	Local	Local Fire District or Department	1
401	AZ0192011	AZ_Maricopa_CNTY	Local	City Organization	1
402	AZ0192011	AZ_Maricopa_CNTY	State	State Dept of Forestry or Natural Resources	1
403	AZ0192011	AZ_Maricopa_CNTY	Local	City Organization	1
404	AZ0192011	AZ_Maricopa_CNTY	Federal	BLM	1
405	AZ0192011	AZ_Maricopa_CNTY	Local	City Organization	1
406	AZ0192011	AZ_Maricopa_CNTY	Local	City Organization	1
407	AZ0192011	AZ_Maricopa_CNTY	Local	City Organization	1
408	AZ0192011	AZ_Maricopa_CNTY	Local	City Organization	1
409	AZ0192011	AZ_Maricopa_CNTY	Local	City Organization	1
410	AZ0192011	AZ_Maricopa_CNTY	Local	City Organization	1
411	AZ0192011	AZ_Maricopa_CNTY	Local	City Organization	1
412	AZ0192011	AZ_Maricopa_CNTY	NGO	Tribal Organization	1
413	AZ0192011	AZ_Maricopa_CNTY	Local	City Organization	1
414	AZ0192011	AZ_Maricopa_CNTY	Local	City Organization	1
415	AZ0192011	AZ_Maricopa_CNTY	NGO	Tribal Organization	1
416	AZ0192011	AZ_Maricopa_CNTY	Local	City Organization	1
417	AZ0192011	AZ_Maricopa_CNTY	Local	City Organization	1
418	AZ0192011	AZ_Maricopa_CNTY	Local	City Organization	1
419	AZ0192011	AZ_Maricopa_CNTY	Local	City Organization	1
420	AZ0192011	AZ_Maricopa_CNTY	Local	City Organization	1
421	AZ0192011	AZ_Maricopa_CNTY	Local	City Organization	1
422	AZ0192011	AZ_Maricopa_CNTY	Local	County Organization	1
423	AZ0192011	AZ_Maricopa_CNTY	Local	City Organization	1
424	AZ0192011	AZ_Maricopa_CNTY	Local	Local Fire District or Department	1
425	AZ0192011	AZ_Maricopa_CNTY	Local	City Organization	1
426	AZ0192011	AZ_Maricopa_CNTY	Local	City Organization	1
427	AZ0192011	AZ_Maricopa_CNTY	Local	City Organization	1
428	AZ0192011	AZ_Maricopa_CNTY	Local	City Organization	1
429	AZ0192011	AZ_Maricopa_CNTY	Local	City Organization	1
430	AZ0192011	AZ_Maricopa_CNTY	Local	City Organization	1
431	AZ0192011	AZ_Maricopa_CNTY	NGO	Tribal Organization	1
432	AZ0192011	AZ_Maricopa_CNTY	Local	City Organization	1
433	AZ0192011	AZ_Maricopa_CNTY	Local	City Organization	1
434	AZ0192011	AZ_Maricopa_CNTY	Local	City Organization	1
435	AZ0192011	AZ_Maricopa_CNTY	Local	City Organization	1
436	AZ0192011	AZ_Maricopa_CNTY	Local	City Organization	1
437	AZ0192011	AZ_Maricopa_CNTY	Local	City Organization	1
438	AZ0192011	AZ_Maricopa_CNTY	Local	City Organization	1
439	AZ0192011	AZ_Maricopa_CNTY	NGO	Tribal Organization	1
440	AZ0192011	AZ_Maricopa_CNTY	Local	City Organization	1
441	AZ0192011	AZ_Maricopa_CNTY	Local	City Organization	1
442	AZ0192011	AZ_Maricopa_CNTY	Federal	USFS	1
443	AZ0192011	AZ_Maricopa_CNTY	Local	City Organization	1
444	AZ0192011	AZ_Maricopa_CNTY	Local	City Organization	1
445	AZ0192011	AZ_Maricopa_CNTY	Local	City Organization	1
446	AZ0192014	AZ_Maricopa_CNTY	State	State Dept of Forestry or Natural Resources	1
447	AZ0192014	AZ_Maricopa_CNTY	Federal	Other Federal Agency	1
448	AZ0192014	AZ_Maricopa_CNTY	Federal	Other Federal Agency	1
449	AZ0192014	AZ_Maricopa_CNTY	Local	County Organization	1
450	AZ0192014	AZ_Maricopa_CNTY	NGO	Individual	1
451	AZ0192014	AZ_Maricopa_CNTY	Local	Local Fire District or Department	1
452	AZ0202008	AZ_Mohave_CNTY	Federal	Other Federal Agency	1
453	AZ0202008	AZ_Mohave_CNTY	Local	Local Fire District or Department	1
454	AZ0202008	AZ_Mohave_CNTY	Local	City Organization	1
455	AZ0202008	AZ_Mohave_CNTY	State	State Dept of Forestry or Natural Resources	1
456	AZ0202008	AZ_Mohave_CNTY	State	Other State Agency	1
457	AZ0202008	AZ_Mohave_CNTY	Local	Local Fire District or Department	1
458	AZ0202008	AZ_Mohave_CNTY	State	Other State Agency	1
459	AZ0202008	AZ_Mohave_CNTY	State	Other State Agency	1
460	AZ0202008	AZ_Mohave_CNTY	State	Other State Agency	1
461	AZ0202008	AZ_Mohave_CNTY	Federal	BLM	1
462	AZ0202008	AZ_Mohave_CNTY	Local	City Organization	1
463	AZ0202008	AZ_Mohave_CNTY	Local	City Organization	1
464	AZ0202008	AZ_Mohave_CNTY	Local	City Organization	1
465	AZ0202008	AZ_Mohave_CNTY	Local	City Organization	1
468	AZ0202008	AZ_Mohave_CNTY	Local	County Organization	1
470	AZ0202008	AZ_Mohave_CNTY	Local	County Organization	1
471	AZ0202008	AZ_Mohave_CNTY	NGO	Individual	1
472	AZ0202008	AZ_Mohave_CNTY	Federal	Other Federal Agency	1
473	AZ0202008	AZ_Mohave_CNTY	Federal	Other Federal Agency	1
474	AZ0212004	AZ_SitgreavesNationalForest_COMM	NGO	Non-Profit Organization	1
475	AZ0212004	AZ_SitgreavesNationalForest_COMM	NGO	Non-Profit Organization	1
476	AZ0212004	AZ_SitgreavesNationalForest_COMM	NGO	Non-Profit Organization	1
477	AZ0212004	AZ_SitgreavesNationalForest_COMM	Local	Local Fire District or Department	1
478	AZ0212004	AZ_SitgreavesNationalForest_COMM	Local	Local Fire District or Department	1
479	AZ0212004	AZ_SitgreavesNationalForest_COMM	Local	City Organization	1
480	AZ0212004	AZ_SitgreavesNationalForest_COMM	Unknown	Unknown	1
481	AZ0212006	AZ_SitgreavesNationalForest_COMM	Federal	Other Federal Agency	1
482	AZ0212006	AZ_SitgreavesNationalForest_COMM	Federal	Other Federal Agency	1
483	AZ0212006	AZ_SitgreavesNationalForest_COMM	Local	County Organization	1
484	AZ0212006	AZ_SitgreavesNationalForest_COMM	Local	City Organization	1
485	AZ0212006	AZ_SitgreavesNationalForest_COMM	Local	City Organization	1
486	AZ0212006	AZ_SitgreavesNationalForest_COMM	Local	City Organization	1
487	AZ0212006	AZ_SitgreavesNationalForest_COMM	NGO	University	1
488	AZ0212006	AZ_SitgreavesNationalForest_COMM	Federal	USFS	1
489	AZ0212006	AZ_SitgreavesNationalForest_COMM	Federal	USFS	1
490	AZ0212006	AZ_SitgreavesNationalForest_COMM	Federal	USFS	1
491	AZ0212007	AZ_SitgreavesNationalForest_COMM	Federal	Other Federal Agency	1
492	AZ0212007	AZ_SitgreavesNationalForest_COMM	Federal	Other Federal Agency	1
493	AZ0212007	AZ_SitgreavesNationalForest_COMM	Federal	Other Federal Agency	1
494	AZ0212007	AZ_SitgreavesNationalForest_COMM	Local	County Organization	1
495	AZ0212007	AZ_SitgreavesNationalForest_COMM	Local	City Organization	1
496	AZ0212007	AZ_SitgreavesNationalForest_COMM	Local	City Organization	1
497	AZ0212007	AZ_SitgreavesNationalForest_COMM	Local	City Organization	1
498	AZ0212007	AZ_SitgreavesNationalForest_COMM	NGO	University	1
499	AZ0212007	AZ_SitgreavesNationalForest_COMM	Federal	USFS	1
500	AZ0212007	AZ_SitgreavesNationalForest_COMM	Federal	USFS	1
501	AZ0212009	AZ_SitgreavesNationalForest_COMM	Local	Local Fire District or Department	1
502	AZ0212009	AZ_SitgreavesNationalForest_COMM	Local	Local Fire District or Department	1
503	AZ0212009	AZ_SitgreavesNationalForest_COMM	Local	Local Fire District or Department	1
504	AZ0212009	AZ_SitgreavesNationalForest_COMM	Local	Local Fire District or Department	1
505	AZ0212009	AZ_SitgreavesNationalForest_COMM	Local	County Organization	1
506	AZ0212009	AZ_SitgreavesNationalForest_COMM	Local	County Organization	1
507	AZ0212009	AZ_SitgreavesNationalForest_COMM	Local	City Organization	1
508	AZ0212009	AZ_SitgreavesNationalForest_COMM	Local	City Organization	1
509	AZ0212009	AZ_SitgreavesNationalForest_COMM	Local	City Organization	1
510	AZ0212009	AZ_SitgreavesNationalForest_COMM	Local	City Organization	1
511	AZ0212009	AZ_SitgreavesNationalForest_COMM	Local	City Organization	1
512	AZ0212009	AZ_SitgreavesNationalForest_COMM	Local	Local Fire District or Department	1
513	AZ0212009	AZ_SitgreavesNationalForest_COMM	Local	Local Fire District or Department	1
514	AZ0212009	AZ_SitgreavesNationalForest_COMM	Local	Local Fire District or Department	1
515	AZ0212009	AZ_SitgreavesNationalForest_COMM	NGO	University	1
516	AZ0212009	AZ_SitgreavesNationalForest_COMM	NGO	University	1
517	AZ0212009	AZ_SitgreavesNationalForest_COMM	Federal	USFS	1
518	AZ0212009	AZ_SitgreavesNationalForest_COMM	Federal	USFS	1
519	AZ0212009	AZ_SitgreavesNationalForest_COMM	Federal	USFS	1
520	AZ0212009	AZ_SitgreavesNationalForest_COMM	NGO	Tribal Organization	1
521	AZ0212009	AZ_SitgreavesNationalForest_COMM	NGO	Tribal Organization	1
522	AZ0212016	AZ_SitgreavesNationalForest_COMM	Local	Local Fire District or Department	1
523	AZ0212016	AZ_SitgreavesNationalForest_COMM	Local	Local Fire District or Department	1
525	AZ0212016	AZ_SitgreavesNationalForest_COMM	Local	County Organization	1
526	AZ0212016	AZ_SitgreavesNationalForest_COMM	State	State Dept of Forestry or Natural Resources	1
527	AZ0212016	AZ_SitgreavesNationalForest_COMM	Federal	BLM	1
532	AZ0212016	AZ_SitgreavesNationalForest_COMM	Local	County Organization	1
533	AZ0212016	AZ_SitgreavesNationalForest_COMM	NGO	Individual	1
534	AZ0212016	AZ_SitgreavesNationalForest_COMM	Federal	USFS	1
535	AZ0222016	AZ_CentralNavajo_CNTY	Federal	Other Federal Agency	1
536	AZ0222016	AZ_CentralNavajo_CNTY	Local	City Organization	1
537	AZ0222016	AZ_CentralNavajo_CNTY	State	State Dept of Forestry or Natural Resources	1
538	AZ0222016	AZ_CentralNavajo_CNTY	State	Other State Agency	1
539	AZ0222016	AZ_CentralNavajo_CNTY	Federal	BLM	1
540	AZ0222016	AZ_CentralNavajo_CNTY	NGO	Individual	1
541	AZ0222016	AZ_CentralNavajo_CNTY	NGO	Individual	1
546	AZ0222016	AZ_CentralNavajo_CNTY	Local	County Organization	1
547	AZ0222016	AZ_CentralNavajo_CNTY	Local	Local Fire District or Department	1
548	AZ0222016	AZ_CentralNavajo_CNTY	Local	Local Fire District or Department	1
549	AZ0222016	AZ_CentralNavajo_CNTY	NGO	University	1
550	AZ0222016	AZ_CentralNavajo_CNTY	Federal	USFS	1
551	AZ0222016	AZ_CentralNavajo_CNTY	Local	Local Fire District or Department	1
552	AZ0232013	AZ_Pima_CNTY	Local	City Organization	1
553	AZ0232013	AZ_Pima_CNTY	Local	Local Fire District or Department	1
554	AZ0232013	AZ_Pima_CNTY	NGO	Non-Profit Organization	1
555	AZ0232013	AZ_Pima_CNTY	Local	Local Fire District or Department	1
556	AZ0232013	AZ_Pima_CNTY	State	State Dept of Forestry or Natural Resources	1
557	AZ0232013	AZ_Pima_CNTY	Local	City Organization	1
558	AZ0232013	AZ_Pima_CNTY	Local	Local Fire District or Department	1
559	AZ0232013	AZ_Pima_CNTY	Federal	BLM	1
560	AZ0232013	AZ_Pima_CNTY	Local	Local Fire District or Department	1
561	AZ0232013	AZ_Pima_CNTY	Local	City Organization	1
562	AZ0232013	AZ_Pima_CNTY	Local	Local Fire District or Department	1
563	AZ0232013	AZ_Pima_CNTY	Local	Local Fire District or Department	1
564	AZ0232013	AZ_Pima_CNTY	Local	Local Fire District or Department	1
565	AZ0232013	AZ_Pima_CNTY	Local	Local Fire District or Department	1
566	AZ0232013	AZ_Pima_CNTY	Local	City Organization	1
567	AZ0232013	AZ_Pima_CNTY	Local	Local Fire District or Department	1
568	AZ0232013	AZ_Pima_CNTY	Local	Local Fire District or Department	1
571	AZ0232013	AZ_Pima_CNTY	Local	City Organization	1
572	AZ0232013	AZ_Pima_CNTY	Local	City Organization	1
573	AZ0232013	AZ_Pima_CNTY	Local	Local Fire District or Department	1
574	AZ0232013	AZ_Pima_CNTY	Local	City Organization	1
575	AZ0232013	AZ_Pima_CNTY	Local	Local Fire District or Department	1
576	AZ0232013	AZ_Pima_CNTY	Federal	Other Federal Agency	1
577	AZ0232013	AZ_Pima_CNTY	Federal	Other Federal Agency	1
578	AZ0232013	AZ_Pima_CNTY	Federal	Other Federal Agency	1
579	AZ0232013	AZ_Pima_CNTY	Local	Local Fire District or Department	1
580	AZ0232013	AZ_Pima_CNTY	Local	City Organization	1
581	AZ0232013	AZ_Pima_CNTY	Local	City Organization	1
582	AZ0232013	AZ_Pima_CNTY	NGO	Tribal Organization	1
583	AZ0232013	AZ_Pima_CNTY	Local	Local Fire District or Department	1
584	AZ0232013	AZ_Pima_CNTY	Local	Local Fire District or Department	1
586	AZ0232013	AZ_Pima_CNTY	Local	County Organization	1
587	AZ0232013	AZ_Pima_CNTY	Local	Local Fire District or Department	1
588	AZ0232013	AZ_Pima_CNTY	Local	City Organization	1
589	AZ0232013	AZ_Pima_CNTY	Local	Local Fire District or Department	1
590	AZ0232013	AZ_Pima_CNTY	Local	City Organization	1
591	AZ0232013	AZ_Pima_CNTY	NGO	Private Business	1
592	AZ0232013	AZ_Pima_CNTY	Local	Local Fire District or Department	1
593	AZ0232013	AZ_Pima_CNTY	Local	City Organization	1
594	AZ0232013	AZ_Pima_CNTY	Local	Local Fire District or Department	1
595	AZ0232013	AZ_Pima_CNTY	NGO	Non-Profit Organization	1
596	AZ0232013	AZ_Pima_CNTY	Local	Local Fire District or Department	1
597	AZ0232013	AZ_Pima_CNTY	NGO	Non-Profit Organization	1
598	AZ0232013	AZ_Pima_CNTY	Local	City Organization	1
599	AZ0232013	AZ_Pima_CNTY	NGO	Private Business	1
600	AZ0232013	AZ_Pima_CNTY	Local	Local Fire District or Department	1
601	AZ0232013	AZ_Pima_CNTY	Federal	Other Federal Agency	1
602	AZ0232013	AZ_Pima_CNTY	Federal	USFS	1
603	AZ0232013	AZ_Pima_CNTY	Local	City Organization	1
604	AZ0232013	AZ_Pima_CNTY	Local	City Organization	1
605	AZ0232013	AZ_Pima_CNTY	Local	Local Fire District or Department	1
606	AZ0242007	AZ_ArivacaSasabe_COMM	Federal	Other Federal Agency	1
607	AZ0242007	AZ_ArivacaSasabe_COMM	Federal	Other Federal Agency	1
608	AZ0242007	AZ_ArivacaSasabe_COMM	Unknown	Unknown	1
609	AZ0242007	AZ_ArivacaSasabe_COMM	Local	City Organization	1
610	AZ0242007	AZ_ArivacaSasabe_COMM	Local	Other Local or Regional Government Organization	1
611	AZ0242007	AZ_ArivacaSasabe_COMM	Unknown	Unknown	1
612	AZ0242007	AZ_ArivacaSasabe_COMM	Local	City Organization	1
613	AZ0242007	AZ_ArivacaSasabe_COMM	NGO	Non-Profit Organization	1
614	AZ0242007	AZ_ArivacaSasabe_COMM	Local	City Organization	1
615	AZ0242007	AZ_ArivacaSasabe_COMM	Local	Local Fire District or Department	1
616	AZ0242007	AZ_ArivacaSasabe_COMM	NGO	Individual	1
617	AZ0242007	AZ_ArivacaSasabe_COMM	NGO	Individual	1
618	AZ0242007	AZ_ArivacaSasabe_COMM	State	Other State Agency	1
619	AZ0242007	AZ_ArivacaSasabe_COMM	State	State Dept of Forestry or Natural Resources	1
620	AZ0242007	AZ_ArivacaSasabe_COMM	Federal	BLM	1
621	AZ0242007	AZ_ArivacaSasabe_COMM	Local	County Organization	1
622	AZ0242007	AZ_ArivacaSasabe_COMM	Local	County Organization	1
623	AZ0242007	AZ_ArivacaSasabe_COMM	Local	City Organization	1
624	AZ0242007	AZ_ArivacaSasabe_COMM	Federal	Other Federal Agency	1
625	AZ0242007	AZ_ArivacaSasabe_COMM	Federal	Other Federal Agency	1
626	AZ0242007	AZ_ArivacaSasabe_COMM	Federal	USFS	1
627	AZ0252007	AZ_Catalina_COMM	State	State Dept of Forestry or Natural Resources	1
628	AZ0252007	AZ_Catalina_COMM	State	Other State Agency	1
629	AZ0252007	AZ_Catalina_COMM	NGO	Individual	1
631	AZ0252007	AZ_Catalina_COMM	Local	City Organization	1
633	AZ0252007	AZ_Catalina_COMM	Local	County Organization	1
635	AZ0252007	AZ_Catalina_COMM	Federal	USFS	1
636	AZ0262004	AZ_MtLemmon_COMM	State	State Dept of Forestry or Natural Resources	1
637	AZ0262004	AZ_MtLemmon_COMM	Local	Local Fire District or Department	1
638	AZ0262004	AZ_MtLemmon_COMM	NGO	Individual	1
639	AZ0262004	AZ_MtLemmon_COMM	Local	County Organization	1
640	AZ0262004	AZ_MtLemmon_COMM	NGO	Non-Profit Organization	1
641	AZ0262004	AZ_MtLemmon_COMM	Federal	USFS	1
642	AZ0272009	AZ_Pinal_CNTY	NGO	Tribal Organization	1
643	AZ0272009	AZ_Pinal_CNTY	Local	Local Fire District or Department	1
644	AZ0272009	AZ_Pinal_CNTY	Local	City Organization	1
645	AZ0272009	AZ_Pinal_CNTY	State	State Dept of Forestry or Natural Resources	1
646	AZ0272009	AZ_Pinal_CNTY	Federal	BLM	1
647	AZ0272009	AZ_Pinal_CNTY	Local	City Organization	1
648	AZ0272009	AZ_Pinal_CNTY	Local	City Organization	1
649	AZ0272009	AZ_Pinal_CNTY	Local	City Organization	1
650	AZ0272009	AZ_Pinal_CNTY	Local	City Organization	1
651	AZ0272009	AZ_Pinal_CNTY	NGO	Tribal Organization	1
652	AZ0272009	AZ_Pinal_CNTY	Local	City Organization	1
655	AZ0272009	AZ_Pinal_CNTY	Local	City Organization	1
656	AZ0272009	AZ_Pinal_CNTY	Local	Local Fire District or Department	1
658	AZ0272009	AZ_Pinal_CNTY	Local	County Organization	1
660	AZ0272009	AZ_Pinal_CNTY	Local	City Organization	1
661	AZ0272009	AZ_Pinal_CNTY	Local	City Organization	1
662	AZ0272009	AZ_Pinal_CNTY	NGO	Tribal Organization	1
663	AZ0272009	AZ_Pinal_CNTY	NGO	University	1
664	AZ0272009	AZ_Pinal_CNTY	Federal	USFS	1
665	AZ0272009	AZ_Pinal_CNTY	Federal	USFS	1
666	AZ0272018	AZ_Pinal_CNTY	Local	City Organization	1
667	AZ0272018	AZ_Pinal_CNTY	Local	Local Fire District or Department	1
668	AZ0272018	AZ_Pinal_CNTY	State	State Dept of Forestry or Natural Resources	1
669	AZ0272018	AZ_Pinal_CNTY	Federal	BLM	1
672	AZ0272018	AZ_Pinal_CNTY	Local	County Organization	1
674	AZ0272018	AZ_Pinal_CNTY	Local	County Organization	1
675	AZ0272018	AZ_Pinal_CNTY	Local	County Organization	1
676	AZ0272018	AZ_Pinal_CNTY	Local	County Organization	1
677	AZ0272018	AZ_Pinal_CNTY	NGO	Individual	1
678	AZ0272018	AZ_Pinal_CNTY	Federal	USFS	1
679	AZ0272018	AZ_Pinal_CNTY	Federal	USFS	1
695	AZ0282018	AZ_SantaCruz_CNTY	State	Other State Agency	1
696	AZ0282018	AZ_SantaCruz_CNTY	State	Other State Agency	1
717	AZ0282018	AZ_SantaCruz_CNTY	State	Other State Agency	1
719	AZ0282018	AZ_SantaCruz_CNTY	NGO	University	1
720	AZ0282018	AZ_SantaCruz_CNTY	NGO	University	1
751	AZ0282018	AZ_SantaCruz_CNTY	NGO	Private Business	1
752	AZ0282018	AZ_SantaCruz_CNTY	NGO	Private Business	1
771	AZ0282018	AZ_SantaCruz_CNTY	Local	Local Fire District or Department	1
780	AZ0282018	AZ_SantaCruz_CNTY	Local	City Organization	1
781	AZ0282018	AZ_SantaCruz_CNTY	Local	City Organization	1
789	AZ0282018	AZ_SantaCruz_CNTY	Local	Local Fire District or Department	1
790	AZ0282018	AZ_SantaCruz_CNTY	Local	City Organization	1
806	AZ0282018	AZ_SantaCruz_CNTY	Local	Local Fire District or Department	1
811	AZ0282018	AZ_SantaCruz_CNTY	Local	County Organization	1
812	AZ0282018	AZ_SantaCruz_CNTY	Local	County Organization	1
818	AZ0282018	AZ_SantaCruz_CNTY	Local	County Organization	1
819	AZ0282018	AZ_SantaCruz_CNTY	Local	County Organization	1
820	AZ0282018	AZ_SantaCruz_CNTY	Local	County Organization	1
857	AZ0282018	AZ_SantaCruz_CNTY	Local	Local Fire District or Department	1
877	AZ0292007	AZ_SonoitaElgin_COMM	Unknown	Unknown	1
878	AZ0292007	AZ_SonoitaElgin_COMM	Unknown	Unknown	1
879	AZ0292007	AZ_SonoitaElgin_COMM	Unknown	Unknown	1
880	AZ0292007	AZ_SonoitaElgin_COMM	Unknown	Unknown	1
881	AZ0292007	AZ_SonoitaElgin_COMM	Unknown	Unknown	1
882	AZ0292007	AZ_SonoitaElgin_COMM	Unknown	Unknown	1
883	AZ0292007	AZ_SonoitaElgin_COMM	Unknown	Unknown	1
884	AZ0292007	AZ_SonoitaElgin_COMM	Unknown	Unknown	1
885	AZ0292007	AZ_SonoitaElgin_COMM	Unknown	Unknown	1
886	AZ0292007	AZ_SonoitaElgin_COMM	Unknown	Unknown	1
887	AZ0292007	AZ_SonoitaElgin_COMM	Federal	Other Federal Agency	1
888	AZ0292007	AZ_SonoitaElgin_COMM	Local	City Organization	1
889	AZ0292007	AZ_SonoitaElgin_COMM	NGO	Homeowners Association	1
890	AZ0292007	AZ_SonoitaElgin_COMM	State	Other State Agency	1
891	AZ0292007	AZ_SonoitaElgin_COMM	State	State Dept of Forestry or Natural Resources	1
892	AZ0292007	AZ_SonoitaElgin_COMM	Federal	BLM	1
893	AZ0292007	AZ_SonoitaElgin_COMM	Federal	BLM	1
894	AZ0292007	AZ_SonoitaElgin_COMM	Local	City Organization	1
895	AZ0292007	AZ_SonoitaElgin_COMM	Local	City Organization	1
896	AZ0292007	AZ_SonoitaElgin_COMM	NGO	Non-Profit Organization	1
897	AZ0292007	AZ_SonoitaElgin_COMM	Local	County Organization	1
898	AZ0292007	AZ_SonoitaElgin_COMM	Local	County Organization	1
899	AZ0292007	AZ_SonoitaElgin_COMM	Local	City Organization	1
900	AZ0292007	AZ_SonoitaElgin_COMM	NGO	Individual	1
901	AZ0292007	AZ_SonoitaElgin_COMM	Local	Local Fire District or Department	1
902	AZ0292007	AZ_SonoitaElgin_COMM	Local	Local Fire District or Department	1
903	AZ0292007	AZ_SonoitaElgin_COMM	Federal	USFS	1
904	AZ0302004	AZ_Yavapai_COMM	Local	Local Fire District or Department	1
905	AZ0302004	AZ_Yavapai_COMM	Local	Local Fire District or Department	1
906	AZ0302004	AZ_Yavapai_COMM	Local	Local Fire District or Department	1
907	AZ0302004	AZ_Yavapai_COMM	NGO	Private Business	1
908	AZ0302004	AZ_Yavapai_COMM	State	State Dept of Forestry or Natural Resources	1
909	AZ0302004	AZ_Yavapai_COMM	State	State Dept of Forestry or Natural Resources	1
910	AZ0302004	AZ_Yavapai_COMM	Federal	BLM	1
911	AZ0302004	AZ_Yavapai_COMM	Federal	BLM	1
912	AZ0302004	AZ_Yavapai_COMM	Local	Local Fire District or Department	1
913	AZ0302004	AZ_Yavapai_COMM	Local	Local Fire District or Department	1
914	AZ0302004	AZ_Yavapai_COMM	Local	Local Fire District or Department	1
915	AZ0302004	AZ_Yavapai_COMM	Local	Local Fire District or Department	1
916	AZ0302004	AZ_Yavapai_COMM	Local	Local Fire District or Department	1
917	AZ0302004	AZ_Yavapai_COMM	Local	Local Fire District or Department	1
918	AZ0302004	AZ_Yavapai_COMM	Local	Local Fire District or Department	1
919	AZ0302004	AZ_Yavapai_COMM	Local	Local Fire District or Department	1
920	AZ0302004	AZ_Yavapai_COMM	Local	Local Fire District or Department	1
921	AZ0302004	AZ_Yavapai_COMM	NGO	Non-Profit Organization	1
922	AZ0302004	AZ_Yavapai_COMM	NGO	Non-Profit Organization	1
923	AZ0302004	AZ_Yavapai_COMM	Local	Local Fire District or Department	1
924	AZ0302004	AZ_Yavapai_COMM	Local	Local Fire District or Department	1
925	AZ0302004	AZ_Yavapai_COMM	Local	Local Fire District or Department	1
926	AZ0302004	AZ_Yavapai_COMM	Local	Local Fire District or Department	1
927	AZ0302004	AZ_Yavapai_COMM	Local	Local Fire District or Department	1
928	AZ0302004	AZ_Yavapai_COMM	NGO	Private Business	1
929	AZ0302004	AZ_Yavapai_COMM	NGO	Private Business	1
930	AZ0302004	AZ_Yavapai_COMM	NGO	University	1
931	AZ0302004	AZ_Yavapai_COMM	Federal	USFS	1
932	AZ0302004	AZ_Yavapai_COMM	Federal	USFS	1
933	AZ0302004	AZ_Yavapai_COMM	Federal	USFS	1
934	AZ0302004	AZ_Yavapai_COMM	Federal	USFS	1
935	AZ0302004	AZ_Yavapai_COMM	Federal	USFS	1
936	AZ0302004	AZ_Yavapai_COMM	Local	Local Fire District or Department	1
937	AZ0302004	AZ_Yavapai_COMM	Local	Local Fire District or Department	1
938	AZ0302004	AZ_Yavapai_COMM	Local	Local Fire District or Department	1
939	AZ0302004	AZ_Yavapai_COMM	Local	County Organization	1
940	AZ0302004	AZ_Yavapai_COMM	Local	County Organization	1
941	AZ0302004	AZ_Yavapai_COMM	Local	County Organization	1
942	AZ0302004	AZ_Yavapai_COMM	Local	Local Fire District or Department	1
943	AZ0302004	AZ_Yavapai_COMM	NGO	Tribal Organization	1
944	AZ0302005	AZ_Yavapai_COMM	Local	Local Fire District or Department	1
945	AZ0302005	AZ_Yavapai_COMM	Local	Local Fire District or Department	1
946	AZ0302005	AZ_Yavapai_COMM	Local	Local Fire District or Department	1
947	AZ0302005	AZ_Yavapai_COMM	NGO	Private Business	1
948	AZ0302005	AZ_Yavapai_COMM	State	State Dept of Forestry or Natural Resources	1
949	AZ0302005	AZ_Yavapai_COMM	State	State Dept of Forestry or Natural Resources	1
950	AZ0302005	AZ_Yavapai_COMM	Federal	BLM	1
951	AZ0302005	AZ_Yavapai_COMM	Federal	BLM	1
952	AZ0302005	AZ_Yavapai_COMM	Local	Local Fire District or Department	1
953	AZ0302005	AZ_Yavapai_COMM	Local	Local Fire District or Department	1
954	AZ0302005	AZ_Yavapai_COMM	Local	Local Fire District or Department	1
955	AZ0302005	AZ_Yavapai_COMM	Local	Local Fire District or Department	1
956	AZ0302005	AZ_Yavapai_COMM	Local	Local Fire District or Department	1
957	AZ0302005	AZ_Yavapai_COMM	Local	Local Fire District or Department	1
958	AZ0302005	AZ_Yavapai_COMM	Local	Local Fire District or Department	1
959	AZ0302005	AZ_Yavapai_COMM	Local	Local Fire District or Department	1
960	AZ0302005	AZ_Yavapai_COMM	Local	Local Fire District or Department	1
961	AZ0302005	AZ_Yavapai_COMM	NGO	Non-Profit Organization	1
962	AZ0302005	AZ_Yavapai_COMM	NGO	Non-Profit Organization	1
963	AZ0302005	AZ_Yavapai_COMM	Local	Local Fire District or Department	1
964	AZ0302005	AZ_Yavapai_COMM	Local	Local Fire District or Department	1
965	AZ0302005	AZ_Yavapai_COMM	Local	Local Fire District or Department	1
966	AZ0302005	AZ_Yavapai_COMM	Local	Local Fire District or Department	1
967	AZ0302005	AZ_Yavapai_COMM	Local	Local Fire District or Department	1
968	AZ0302005	AZ_Yavapai_COMM	NGO	Private Business	1
969	AZ0302005	AZ_Yavapai_COMM	NGO	Private Business	1
970	AZ0302005	AZ_Yavapai_COMM	NGO	University	1
971	AZ0302005	AZ_Yavapai_COMM	Federal	USFS	1
972	AZ0302005	AZ_Yavapai_COMM	Federal	USFS	1
973	AZ0302005	AZ_Yavapai_COMM	Federal	USFS	1
974	AZ0302005	AZ_Yavapai_COMM	Federal	USFS	1
975	AZ0302005	AZ_Yavapai_COMM	Federal	USFS	1
976	AZ0302005	AZ_Yavapai_COMM	Local	Local Fire District or Department	1
977	AZ0302005	AZ_Yavapai_COMM	Local	Local Fire District or Department	1
978	AZ0302005	AZ_Yavapai_COMM	Local	Local Fire District or Department	1
979	AZ0302005	AZ_Yavapai_COMM	Local	County Organization	1
980	AZ0302005	AZ_Yavapai_COMM	Local	County Organization	1
981	AZ0302005	AZ_Yavapai_COMM	Local	County Organization	1
982	AZ0302005	AZ_Yavapai_COMM	Local	Local Fire District or Department	1
983	AZ0302005	AZ_Yavapai_COMM	NGO	Tribal Organization	1
984	AZ0302011	AZ_Yavapai_COMM	Local	Local Fire District or Department	1
985	AZ0302011	AZ_Yavapai_COMM	Local	Local Fire District or Department	1
986	AZ0302011	AZ_Yavapai_COMM	Local	Local Fire District or Department	1
987	AZ0302011	AZ_Yavapai_COMM	NGO	Private Business	1
988	AZ0302011	AZ_Yavapai_COMM	State	State Dept of Forestry or Natural Resources	1
989	AZ0302011	AZ_Yavapai_COMM	Local	Local Fire District or Department	1
990	AZ0302011	AZ_Yavapai_COMM	Local	Local Fire District or Department	1
991	AZ0302011	AZ_Yavapai_COMM	Federal	BLM	1
992	AZ0302011	AZ_Yavapai_COMM	Local	Local Fire District or Department	1
993	AZ0302011	AZ_Yavapai_COMM	Local	Local Fire District or Department	1
994	AZ0302011	AZ_Yavapai_COMM	Local	Local Fire District or Department	1
995	AZ0302011	AZ_Yavapai_COMM	Local	Local Fire District or Department	1
996	AZ0302011	AZ_Yavapai_COMM	Local	Local Fire District or Department	1
997	AZ0302011	AZ_Yavapai_COMM	Local	Local Fire District or Department	1
998	AZ0302011	AZ_Yavapai_COMM	Local	Local Fire District or Department	1
999	AZ0302011	AZ_Yavapai_COMM	Local	Local Fire District or Department	1
1000	AZ0302011	AZ_Yavapai_COMM	Local	Local Fire District or Department	1
1001	AZ0302011	AZ_Yavapai_COMM	Local	Local Fire District or Department	1
1002	AZ0302011	AZ_Yavapai_COMM	Local	Local Fire District or Department	1
1003	AZ0302011	AZ_Yavapai_COMM	Local	Local Fire District or Department	1
1004	AZ0302011	AZ_Yavapai_COMM	Local	Local Fire District or Department	1
1005	AZ0302011	AZ_Yavapai_COMM	Local	Local Fire District or Department	1
1006	AZ0302011	AZ_Yavapai_COMM	Local	Local Fire District or Department	1
1007	AZ0302011	AZ_Yavapai_COMM	NGO	Non-Profit Organization	1
1008	AZ0302011	AZ_Yavapai_COMM	Local	Local Fire District or Department	1
1009	AZ0302011	AZ_Yavapai_COMM	Local	Local Fire District or Department	1
1010	AZ0302011	AZ_Yavapai_COMM	Local	Local Fire District or Department	1
1011	AZ0302011	AZ_Yavapai_COMM	Local	Local Fire District or Department	1
1012	AZ0302011	AZ_Yavapai_COMM	Local	Local Fire District or Department	1
1013	AZ0302011	AZ_Yavapai_COMM	NGO	Private Business	1
1014	AZ0302011	AZ_Yavapai_COMM	NGO	Private Business	1
1015	AZ0302011	AZ_Yavapai_COMM	NGO	University	1
1016	AZ0302011	AZ_Yavapai_COMM	Federal	USFS	1
1017	AZ0302011	AZ_Yavapai_COMM	Federal	USFS	1
1018	AZ0302011	AZ_Yavapai_COMM	Federal	USFS	1
1019	AZ0302011	AZ_Yavapai_COMM	Federal	USFS	1
1020	AZ0302011	AZ_Yavapai_COMM	Local	Local Fire District or Department	1
1021	AZ0302011	AZ_Yavapai_COMM	Local	Local Fire District or Department	1
1022	AZ0302011	AZ_Yavapai_COMM	Local	Local Fire District or Department	1
1023	AZ0302011	AZ_Yavapai_COMM	Local	Local Fire District or Department	1
1024	AZ0302011	AZ_Yavapai_COMM	Local	Local Fire District or Department	1
1025	AZ0302011	AZ_Yavapai_COMM	Local	County Organization	1
1026	AZ0302011	AZ_Yavapai_COMM	Local	County Organization	1
1027	AZ0302011	AZ_Yavapai_COMM	Local	County Organization	1
1028	AZ0302011	AZ_Yavapai_COMM	Local	County Organization	1
1029	AZ0302011	AZ_Yavapai_COMM	Local	County Organization	1
1030	AZ0302011	AZ_Yavapai_COMM	NGO	Tribal Organization	1
1031	AZ0302018	AZ_Yavapai_COMM	Local	Local Fire District or Department	1
1032	AZ0302018	AZ_Yavapai_COMM	Local	Local Fire District or Department	1
1033	AZ0302018	AZ_Yavapai_COMM	Local	Local Fire District or Department	1
1034	AZ0302018	AZ_Yavapai_COMM	NGO	Private Business	1
1035	AZ0302018	AZ_Yavapai_COMM	State	State Dept of Forestry or Natural Resources	1
1036	AZ0302018	AZ_Yavapai_COMM	Local	Local Fire District or Department	1
1037	AZ0302018	AZ_Yavapai_COMM	Federal	BLM	1
1038	AZ0302018	AZ_Yavapai_COMM	Local	Local Fire District or Department	1
1039	AZ0302018	AZ_Yavapai_COMM	Local	Local Fire District or Department	1
1040	AZ0302018	AZ_Yavapai_COMM	Local	Local Fire District or Department	1
1041	AZ0302018	AZ_Yavapai_COMM	Local	Local Fire District or Department	1
1042	AZ0302018	AZ_Yavapai_COMM	Local	Local Fire District or Department	1
1043	AZ0302018	AZ_Yavapai_COMM	Local	Local Fire District or Department	1
1044	AZ0302018	AZ_Yavapai_COMM	Local	Local Fire District or Department	1
1045	AZ0302018	AZ_Yavapai_COMM	Local	Local Fire District or Department	1
1046	AZ0302018	AZ_Yavapai_COMM	Local	Local Fire District or Department	1
1047	AZ0302018	AZ_Yavapai_COMM	Local	Local Fire District or Department	1
1048	AZ0302018	AZ_Yavapai_COMM	Local	Local Fire District or Department	1
1049	AZ0302018	AZ_Yavapai_COMM	Local	Local Fire District or Department	1
1050	AZ0302018	AZ_Yavapai_COMM	Local	Local Fire District or Department	1
1051	AZ0302018	AZ_Yavapai_COMM	Local	Local Fire District or Department	1
1052	AZ0302018	AZ_Yavapai_COMM	Local	Local Fire District or Department	1
1053	AZ0302018	AZ_Yavapai_COMM	NGO	University	1
1054	AZ0302018	AZ_Yavapai_COMM	Federal	USFS	1
1055	AZ0302018	AZ_Yavapai_COMM	Federal	USFS	1
1056	AZ0302018	AZ_Yavapai_COMM	Federal	USFS	1
1057	AZ0302018	AZ_Yavapai_COMM	Federal	USFS	1
1058	AZ0302018	AZ_Yavapai_COMM	Local	Local Fire District or Department	1
1059	AZ0302018	AZ_Yavapai_COMM	Local	Local Fire District or Department	1
1060	AZ0302018	AZ_Yavapai_COMM	Local	Local Fire District or Department	1
1061	AZ0302018	AZ_Yavapai_COMM	Local	Local Fire District or Department	1
1062	AZ0302018	AZ_Yavapai_COMM	Local	County Organization	1
1063	AZ0302018	AZ_Yavapai_COMM	Local	County Organization	1
1064	AZ0302018	AZ_Yavapai_COMM	Local	County Organization	1
1065	AZ0302018	AZ_Yavapai_COMM	Local	County Organization	1
1066	AZ0302018	AZ_Yavapai_COMM	Local	County Organization	1
1067	AZ0302018	AZ_Yavapai_COMM	Local	County Organization	1
1068	AZ0302018	AZ_Yavapai_COMM	NGO	Tribal Organization	1
1069	AZ0312014	AZ_GroomCreek_COMM	State	State Dept of Forestry or Natural Resources	1
1070	AZ0312014	AZ_GroomCreek_COMM	NGO	Individual	1
1071	AZ0312014	AZ_GroomCreek_COMM	Local	Local Fire District or Department	1
1072	AZ0312014	AZ_GroomCreek_COMM	Local	Local Fire District or Department	1
1073	AZ0312014	AZ_GroomCreek_COMM	Local	Local Fire District or Department	1
1074	AZ0312014	AZ_GroomCreek_COMM	Local	Local Fire District or Department	1
1075	AZ0312014	AZ_GroomCreek_COMM	Local	Local Fire District or Department	1
1076	AZ0312014	AZ_GroomCreek_COMM	NGO	Community Fire Organization	1
1077	AZ0312014	AZ_GroomCreek_COMM	Local	City Organization	1
1078	AZ0312014	AZ_GroomCreek_COMM	Federal	USFS	1
1079	AZ0312014	AZ_GroomCreek_COMM	Federal	USFS	1
1080	AZ0312014	AZ_GroomCreek_COMM	Federal	USFS	1
1081	AZ0312014	AZ_GroomCreek_COMM	Federal	USFS	1
1082	AZ0312014	AZ_GroomCreek_COMM	Federal	USFS	1
1083	AZ0312014	AZ_GroomCreek_COMM	Local	County Organization	1
1084	CA0012015	CA_Alameda_CNTY	NGO	Non-Profit Organization	1
1085	CA0012015	CA_Alameda_CNTY	Local	Local Fire District or Department	1
1086	CA0012015	CA_Alameda_CNTY	NGO	Individual	1
1087	CA0012015	CA_Alameda_CNTY	NGO	Private Business	1
1088	CA0012015	CA_Alameda_CNTY	Unknown	Unknown	1
1089	CA0012015	CA_Alameda_CNTY	NGO	Non-Profit Organization	1
1090	CA0012015	CA_Alameda_CNTY	Local	Local Fire District or Department	1
1091	CA0012015	CA_Alameda_CNTY	State	Other State Agency	1
1092	CA0012015	CA_Alameda_CNTY	State	State Dept of Forestry or Natural Resources	1
1093	CA0012015	CA_Alameda_CNTY	NGO	Non-Profit Organization	1
1094	CA0012015	CA_Alameda_CNTY	NGO	Non-Profit Organization	1
1095	CA0012015	CA_Alameda_CNTY	NGO	Community Fire Organization	1
1096	CA0012015	CA_Alameda_CNTY	Local	Other Local or Regional Government Organization	1
1097	CA0012015	CA_Alameda_CNTY	Local	Other Local or Regional Government Organization	1
1098	CA0012015	CA_Alameda_CNTY	Local	Local Fire District or Department	1
1099	CA0012015	CA_Alameda_CNTY	NGO	Non-Profit Organization	1
1100	CA0012015	CA_Alameda_CNTY	NGO	Non-Profit Organization	1
1101	CA0012015	CA_Alameda_CNTY	Local	Local Fire District or Department	1
1102	CA0012015	CA_Alameda_CNTY	Local	Other Local or Regional Government Organization	1
1103	CA0012015	CA_Alameda_CNTY	NGO	University	1
1104	CA0012015	CA_Alameda_CNTY	NGO	University	1
1105	CA0012015	CA_Alameda_CNTY	Federal	Other Federal Agency	1
1106	CA0012015	CA_Alameda_CNTY	NGO	Private Business	1
1107	CA0012015	CA_Alameda_CNTY	Local	Local Fire District or Department	1
1108	CA0012015	CA_Alameda_CNTY	NGO	Community Fire Organization	1
1109	CA0012015	CA_Alameda_CNTY	NGO	Homeowners Association	1
1110	CA0012015	CA_Alameda_CNTY	Local	City Organization	1
1111	CA0012015	CA_Alameda_CNTY	Local	Other Local or Regional Government Organization	1
1112	CA0012015	CA_Alameda_CNTY	Local	Other Local or Regional Government Organization	1
1113	CA0012015	CA_Alameda_CNTY	NGO	Individual	1
1114	CA0012015	CA_Alameda_CNTY	NGO	Private Business	1
1115	CA0012015	CA_Alameda_CNTY	Local	Local Fire District or Department	1
1116	CA0012015	CA_Alameda_CNTY	Local	Other Local or Regional Government Organization	1
1117	CA0012015	CA_Alameda_CNTY	NGO	Non-Profit Organization	1
1118	CA0012015	CA_Alameda_CNTY	NGO	Non-Profit Organization	1
1119	CA0012015	CA_Alameda_CNTY	NGO	Community Fire Organization	1
1120	CA0012015	CA_Alameda_CNTY	NGO	University	1
1121	CA0012015	CA_Alameda_CNTY	NGO	University	1
1122	CA0012015	CA_Alameda_CNTY	NGO	University	1
1123	CA0012015	CA_Alameda_CNTY	Federal	Other Federal Agency	1
1124	CA0022006	CA_Alpine_CNTY	Local	County Organization	1
1125	CA0022006	CA_Alpine_CNTY	NGO	Community Fire Organization	1
1126	CA0022006	CA_Alpine_CNTY	Federal	BLM	1
1127	CA0022006	CA_Alpine_CNTY	NGO	Private Business	1
1128	CA0022006	CA_Alpine_CNTY	State	State Dept of Forestry or Natural Resources	1
1129	CA0022006	CA_Alpine_CNTY	Local	Local Fire District or Department	1
1130	CA0022006	CA_Alpine_CNTY	NGO	Private Business	1
1131	CA0022006	CA_Alpine_CNTY	Federal	USFS	1
1132	CA0022006	CA_Alpine_CNTY	Local	Local Fire District or Department	1
1133	CA0032006	CA_Alpine_COMM	Local	City Organization	1
1134	CA0032006	CA_Alpine_COMM	Local	Local Fire District or Department	1
1135	CA0032006	CA_Alpine_COMM	Local	City Organization	1
1136	CA0032006	CA_Alpine_COMM	Local	City Organization	1
1137	CA0032006	CA_Alpine_COMM	Local	City Organization	1
1138	CA0032006	CA_Alpine_COMM	Local	City Organization	1
1139	CA0032006	CA_Alpine_COMM	Local	City Organization	1
1140	CA0032006	CA_Alpine_COMM	Local	City Organization	1
1141	CA0032006	CA_Alpine_COMM	Local	City Organization	1
1142	CA0032006	CA_Alpine_COMM	Local	City Organization	1
1143	CA0032006	CA_Alpine_COMM	Local	City Organization	1
1144	CA0032006	CA_Alpine_COMM	Local	City Organization	1
1145	CA0032006	CA_Alpine_COMM	Local	City Organization	1
1146	CA0032006	CA_Alpine_COMM	Local	City Organization	1
1147	CA0032006	CA_Alpine_COMM	Local	City Organization	1
1148	CA0032006	CA_Alpine_COMM	Local	Other Local or Regional Government Organization	1
1149	CA0032006	CA_Alpine_COMM	Unknown	Unknown	1
1150	CA0032006	CA_Alpine_COMM	NGO	Private Business	1
1151	CA0032006	CA_Alpine_COMM	NGO	Non-Profit Organization	1
1152	CA0032006	CA_Alpine_COMM	NGO	Non-Profit Organization	1
1153	CA0032006	CA_Alpine_COMM	State	State Dept of Forestry or Natural Resources	1
1154	CA0032006	CA_Alpine_COMM	State	Other State Agency	1
1155	CA0032006	CA_Alpine_COMM	NGO	Non-Profit Organization	1
1156	CA0032006	CA_Alpine_COMM	Local	County Organization	1
1157	CA0032006	CA_Alpine_COMM	Federal	USFS	1
1158	CA0032006	CA_Alpine_COMM	Federal	USFS	1
1159	CA0032010	CA_Alpine_COMM	Local	City Organization	1
1160	CA0032010	CA_Alpine_COMM	Local	Local Fire District or Department	1
1161	CA0032010	CA_Alpine_COMM	Local	Local Fire District or Department	1
1162	CA0032010	CA_Alpine_COMM	Local	City Organization	1
1163	CA0032010	CA_Alpine_COMM	Local	City Organization	1
1164	CA0032010	CA_Alpine_COMM	Unknown	Unknown	1
1165	CA0032010	CA_Alpine_COMM	NGO	Non-Profit Organization	1
1166	CA0032010	CA_Alpine_COMM	State	State Dept of Forestry or Natural Resources	1
1167	CA0032010	CA_Alpine_COMM	State	State Dept of Forestry or Natural Resources	1
1168	CA0032010	CA_Alpine_COMM	State	State Dept of Forestry or Natural Resources	1
1169	CA0032010	CA_Alpine_COMM	NGO	Non-Profit Organization	1
1170	CA0032010	CA_Alpine_COMM	NGO	Homeowners Association	1
1171	CA0032010	CA_Alpine_COMM	NGO	Community Fire Organization	1
1172	CA0032010	CA_Alpine_COMM	NGO	Community Fire Organization	1
1173	CA0032010	CA_Alpine_COMM	NGO	Community Fire Organization	1
1174	CA0032010	CA_Alpine_COMM	Local	County Organization	1
1175	CA0032010	CA_Alpine_COMM	Local	County Organization	1
1176	CA0032010	CA_Alpine_COMM	Local	County Organization	1
1177	CA0032010	CA_Alpine_COMM	Local	County Organization	1
1178	CA0032010	CA_Alpine_COMM	Federal	Other Federal Agency	1
1179	CA0032010	CA_Alpine_COMM	Federal	USFS	1
1180	CA0032010	CA_Alpine_COMM	Federal	USFS	1
1181	CA0032010	CA_Alpine_COMM	Federal	USFS	1
1182	CA0032010	CA_Alpine_COMM	Federal	USFS	1
1183	CA0032010	CA_Alpine_COMM	NGO	Tribal Organization	1
1184	CA0042004	CA_AltaSierra_COMM	Unknown	Unknown	1
1185	CA0042004	CA_AltaSierra_COMM	Unknown	Unknown	1
1186	CA0042004	CA_AltaSierra_COMM	Unknown	Unknown	1
1188	CA0042004	CA_AltaSierra_COMM	Local	Local Fire District or Department	1
1189	CA0042004	CA_AltaSierra_COMM	Local	City Organization	1
1190	CA0042004	CA_AltaSierra_COMM	Local	City Organization	1
1191	CA0042004	CA_AltaSierra_COMM	NGO	Individual	1
1192	CA0042004	CA_AltaSierra_COMM	Unknown	Unknown	1
1193	CA0042004	CA_AltaSierra_COMM	NGO	Private Business	1
1194	CA0042004	CA_AltaSierra_COMM	Local	Local Fire District or Department	1
1195	CA0042004	CA_AltaSierra_COMM	Local	Local Fire District or Department	1
1196	CA0042004	CA_AltaSierra_COMM	Local	Local Fire District or Department	1
1197	CA0042004	CA_AltaSierra_COMM	Local	Local Fire District or Department	1
1198	CA0042004	CA_AltaSierra_COMM	NGO	Community Fire Organization	1
1199	CA0042004	CA_AltaSierra_COMM	Federal	USFS	1
1200	CA0042004	CA_AltaSierra_COMM	Federal	USFS	1
1201	CA0042004	CA_AltaSierra_COMM	Federal	USFS	1
1202	CA0042004	CA_AltaSierra_COMM	Federal	USFS	1
1203	CA0042004	CA_AltaSierra_COMM	Federal	USFS	1
1204	CA0042004	CA_AltaSierra_COMM	Federal	USFS	1
1205	CA0042004	CA_AltaSierra_COMM	Federal	USFS	1
1206	CA0042004	CA_AltaSierra_COMM	Federal	USFS	1
1207	CA0052004	CA_Amador_CNTY	Local	County Organization	1
1208	CA0052004	CA_Amador_CNTY	Local	County Organization	1
1209	CA0052004	CA_Amador_CNTY	Local	Local Fire District or Department	1
1210	CA0052004	CA_Amador_CNTY	NGO	Community Fire Organization	1
1211	CA0052004	CA_Amador_CNTY	Federal	BLM	1
1212	CA0052004	CA_Amador_CNTY	State	State Dept of Forestry or Natural Resources	1
1213	CA0052004	CA_Amador_CNTY	State	State Dept of Forestry or Natural Resources	1
1214	CA0052004	CA_Amador_CNTY	NGO	Non-Profit Organization	1
1215	CA0052004	CA_Amador_CNTY	NGO	Private Business	1
1216	CA0052004	CA_Amador_CNTY	NGO	Private Business	1
1217	CA0052004	CA_Amador_CNTY	NGO	Private Business	1
1218	CA0052004	CA_Amador_CNTY	NGO	Private Business	1
1219	CA0052004	CA_Amador_CNTY	Federal	USFS	1
1220	CA0062005	CA_AngelusOaks_COMM	NGO	Individual	1
1221	CA0062005	CA_AngelusOaks_COMM	NGO	Individual	1
1222	CA0062005	CA_AngelusOaks_COMM	NGO	Community Fire Organization	1
1223	CA0062005	CA_AngelusOaks_COMM	NGO	Community Fire Organization	1
1224	CA0062005	CA_AngelusOaks_COMM	NGO	Community Fire Organization	1
1225	CA0062005	CA_AngelusOaks_COMM	NGO	Community Fire Organization	1
1226	CA0062005	CA_AngelusOaks_COMM	State	State Dept of Forestry or Natural Resources	1
1227	CA0062005	CA_AngelusOaks_COMM	NGO	Private Business	1
1228	CA0062005	CA_AngelusOaks_COMM	NGO	Private Business	1
1229	CA0062005	CA_AngelusOaks_COMM	NGO	Private Business	1
1230	CA0062005	CA_AngelusOaks_COMM	NGO	Non-Profit Organization	1
1231	CA0062005	CA_AngelusOaks_COMM	NGO	Community Fire Organization	1
1232	CA0062005	CA_AngelusOaks_COMM	Local	County Organization	1
1233	CA0062005	CA_AngelusOaks_COMM	Local	Local Fire District or Department	1
1234	CA0062005	CA_AngelusOaks_COMM	Local	Local Fire District or Department	1
1235	CA0062005	CA_AngelusOaks_COMM	Local	County Organization	1
1236	CA0062005	CA_AngelusOaks_COMM	NGO	Private Business	1
1237	CA0062005	CA_AngelusOaks_COMM	Federal	USFS	1
1238	CA0062005	CA_AngelusOaks_COMM	Federal	USFS	1
1239	CA0062005	CA_AngelusOaks_COMM	Federal	USFS	1
1240	CA0062005	CA_AngelusOaks_COMM	Federal	USFS	1
1241	CA0062005	CA_AngelusOaks_COMM	Federal	USFS	1
1242	CA0062005	CA_AngelusOaks_COMM	Federal	USFS	1
1243	CA0062005	CA_AngelusOaks_COMM	Federal	USFS	1
1244	CA0062005	CA_AngelusOaks_COMM	Federal	USFS	1
1245	CA0062014	CA_AngelusOaks_COMM	Unknown	Unknown	1
1246	CA0062014	CA_AngelusOaks_COMM	NGO	Individual	1
1247	CA0062014	CA_AngelusOaks_COMM	NGO	Community Fire Organization	1
1248	CA0062014	CA_AngelusOaks_COMM	NGO	Community Fire Organization	1
1249	CA0062014	CA_AngelusOaks_COMM	NGO	Community Fire Organization	1
1250	CA0062014	CA_AngelusOaks_COMM	NGO	Community Fire Organization	1
1251	CA0062014	CA_AngelusOaks_COMM	State	State Dept of Forestry or Natural Resources	1
1252	CA0062014	CA_AngelusOaks_COMM	NGO	Private Business	1
1253	CA0062014	CA_AngelusOaks_COMM	NGO	Private Business	1
1254	CA0062014	CA_AngelusOaks_COMM	NGO	Private Business	1
1255	CA0062014	CA_AngelusOaks_COMM	NGO	Non-Profit Organization	1
1256	CA0062014	CA_AngelusOaks_COMM	NGO	Community Fire Organization	1
1257	CA0062014	CA_AngelusOaks_COMM	Local	Local Fire District or Department	1
1258	CA0062014	CA_AngelusOaks_COMM	Local	Local Fire District or Department	1
1259	CA0062014	CA_AngelusOaks_COMM	Local	Local Fire District or Department	1
1260	CA0062014	CA_AngelusOaks_COMM	Local	County Organization	1
1261	CA0062014	CA_AngelusOaks_COMM	NGO	Private Business	1
1262	CA0062014	CA_AngelusOaks_COMM	Federal	USFS	1
1263	CA0062014	CA_AngelusOaks_COMM	Federal	USFS	1
1264	CA0062014	CA_AngelusOaks_COMM	Federal	USFS	1
1265	CA0062014	CA_AngelusOaks_COMM	Federal	USFS	1
1266	CA0062014	CA_AngelusOaks_COMM	Federal	USFS	1
1267	CA0062014	CA_AngelusOaks_COMM	Federal	USFS	1
1268	CA0062014	CA_AngelusOaks_COMM	Federal	USFS	1
1269	CA0062014	CA_AngelusOaks_COMM	Federal	USFS	1
1270	CA0062018	CA_AngelusOaks_COMM	NGO	Community Fire Organization	1
1271	CA0062018	CA_AngelusOaks_COMM	State	State Dept of Forestry or Natural Resources	1
1272	CA0062018	CA_AngelusOaks_COMM	NGO	Community Fire Organization	1
1273	CA0062018	CA_AngelusOaks_COMM	Local	County Organization	1
1274	CA0062018	CA_AngelusOaks_COMM	Local	Local Fire District or Department	1
1275	CA0062018	CA_AngelusOaks_COMM	Federal	USFS	1
1276	CA0072016	CA_Angwin_COMM	NGO	Community Fire Organization	1
1277	CA0072016	CA_Angwin_COMM	NGO	Community Fire Organization	1
1278	CA0072016	CA_Angwin_COMM	NGO	Community Fire Organization	1
1279	CA0072016	CA_Angwin_COMM	NGO	Community Fire Organization	1
1280	CA0072016	CA_Angwin_COMM	NGO	Community Fire Organization	1
1281	CA0072016	CA_Angwin_COMM	NGO	Community Fire Organization	1
1282	CA0072016	CA_Angwin_COMM	NGO	Community Fire Organization	1
1283	CA0072016	CA_Angwin_COMM	NGO	Community Fire Organization	1
1284	CA0072016	CA_Angwin_COMM	NGO	Community Fire Organization	1
1285	CA0072016	CA_Angwin_COMM	NGO	Community Fire Organization	1
1286	CA0072016	CA_Angwin_COMM	NGO	Community Fire Organization	1
1287	CA0072016	CA_Angwin_COMM	NGO	Community Fire Organization	1
1288	CA0072016	CA_Angwin_COMM	NGO	Community Fire Organization	1
1289	CA0072016	CA_Angwin_COMM	NGO	Community Fire Organization	1
1290	CA0072016	CA_Angwin_COMM	NGO	Community Fire Organization	1
1291	CA0072016	CA_Angwin_COMM	State	State Dept of Forestry or Natural Resources	1
1292	CA0072016	CA_Angwin_COMM	State	State Dept of Forestry or Natural Resources	1
1293	CA0072016	CA_Angwin_COMM	Local	County Organization	1
1294	CA0072016	CA_Angwin_COMM	Local	Local Fire District or Department	1
1295	CA0072016	CA_Angwin_COMM	Local	County Organization	1
1296	CA0082005	CA_Arrowhead_COMM	Federal	Other Federal Agency	1
1297	CA0082005	CA_Arrowhead_COMM	State	Other State Agency	1
1298	CA0082005	CA_Arrowhead_COMM	Unknown	Unknown	1
1299	CA0082005	CA_Arrowhead_COMM	NGO	Community Fire Organization	1
1300	CA0082005	CA_Arrowhead_COMM	NGO	Community Fire Organization	1
1301	CA0082005	CA_Arrowhead_COMM	NGO	Individual	1
1302	CA0082005	CA_Arrowhead_COMM	State	State Dept of Forestry or Natural Resources	1
1303	CA0082005	CA_Arrowhead_COMM	Local	Other Local or Regional Government Organization	1
1304	CA0082005	CA_Arrowhead_COMM	NGO	Community Fire Organization	1
1305	CA0082005	CA_Arrowhead_COMM	Local	Local Fire District or Department	1
1306	CA0082005	CA_Arrowhead_COMM	Federal	USFS	1
1307	CA0092012	CA_AtlasPeak_COMM	Local	Local Fire District or Department	1
1308	CA0092012	CA_AtlasPeak_COMM	NGO	Community Fire Organization	1
1309	CA0092012	CA_AtlasPeak_COMM	NGO	Community Fire Organization	1
1310	CA0092012	CA_AtlasPeak_COMM	State	State Dept of Forestry or Natural Resources	1
1311	CA0092012	CA_AtlasPeak_COMM	Local	County Organization	1
1312	CA0092012	CA_AtlasPeak_COMM	Local	Local Fire District or Department	1
1313	CA0102003	CA_AuburnLakeTrails_COMM	NGO	Individual	1
1314	CA0102003	CA_AuburnLakeTrails_COMM	NGO	Individual	1
1315	CA0102003	CA_AuburnLakeTrails_COMM	Unknown	Unknown	1
1316	CA0102003	CA_AuburnLakeTrails_COMM	Local	Local Fire District or Department	1
1317	CA0102003	CA_AuburnLakeTrails_COMM	NGO	Homeowners Association	1
1318	CA0102003	CA_AuburnLakeTrails_COMM	State	Other State Agency	1
1319	CA0102003	CA_AuburnLakeTrails_COMM	Federal	Other Federal Agency	1
1320	CA0102003	CA_AuburnLakeTrails_COMM	State	State Dept of Forestry or Natural Resources	1
1321	CA0102003	CA_AuburnLakeTrails_COMM	State	State Dept of Forestry or Natural Resources	1
1322	CA0102003	CA_AuburnLakeTrails_COMM	NGO	Private Business	1
1323	CA0102003	CA_AuburnLakeTrails_COMM	Local	Local Fire District or Department	1
1324	CA0102003	CA_AuburnLakeTrails_COMM	Local	Local Fire District or Department	1
1325	CA0102003	CA_AuburnLakeTrails_COMM	NGO	Private Business	1
1326	CA0102005	CA_AuburnLakeTrails_COMM	NGO	Private Business	1
1327	CA0102005	CA_AuburnLakeTrails_COMM	NGO	Private Business	1
1328	CA0102013	CA_AuburnLakeTrails_COMM	Unknown	Unknown	1
1329	CA0102013	CA_AuburnLakeTrails_COMM	State	Other State Agency	1
1330	CA0102013	CA_AuburnLakeTrails_COMM	State	Other State Agency	1
1331	CA0102013	CA_AuburnLakeTrails_COMM	State	State Dept of Forestry or Natural Resources	1
1332	CA0102013	CA_AuburnLakeTrails_COMM	NGO	Community Fire Organization	1
1333	CA0102013	CA_AuburnLakeTrails_COMM	Local	Other Local or Regional Government Organization	1
1334	CA0102013	CA_AuburnLakeTrails_COMM	Federal	Other Federal Agency	1
1335	CA0102013	CA_AuburnLakeTrails_COMM	Federal	USFS	1
1336	CA0102013	CA_AuburnLakeTrails_COMM	Federal	USFS	1
1337	CA0102013	CA_AuburnLakeTrails_COMM	Federal	USFS	1
1343	CA0112011	CA_BerryessaHighlands_COMM	NGO	Community Fire Organization	1
1344	CA0112011	CA_BerryessaHighlands_COMM	NGO	Community Fire Organization	1
1345	CA0112011	CA_BerryessaHighlands_COMM	NGO	Community Fire Organization	1
1346	CA0112011	CA_BerryessaHighlands_COMM	NGO	Community Fire Organization	1
1347	CA0112011	CA_BerryessaHighlands_COMM	Federal	Other Federal Agency	1
1350	CA0122006	CA_BigBearValley_COMM	Local	Local Fire District or Department	1
1351	CA0122006	CA_BigBearValley_COMM	Local	Local Fire District or Department	1
1352	CA0122006	CA_BigBearValley_COMM	Local	Local Fire District or Department	1
1353	CA0122006	CA_BigBearValley_COMM	Local	Local Fire District or Department	1
1354	CA0122006	CA_BigBearValley_COMM	NGO	Community Fire Organization	1
1355	CA0122006	CA_BigBearValley_COMM	NGO	Community Fire Organization	1
1356	CA0122006	CA_BigBearValley_COMM	NGO	Community Fire Organization	1
1357	CA0122006	CA_BigBearValley_COMM	NGO	Community Fire Organization	1
1358	CA0122006	CA_BigBearValley_COMM	NGO	Community Fire Organization	1
1359	CA0122006	CA_BigBearValley_COMM	NGO	Community Fire Organization	1
1360	CA0122006	CA_BigBearValley_COMM	State	State Dept of Forestry or Natural Resources	1
1361	CA0122006	CA_BigBearValley_COMM	NGO	Community Fire Organization	1
1362	CA0122006	CA_BigBearValley_COMM	Local	Local Fire District or Department	1
1363	CA0122006	CA_BigBearValley_COMM	Federal	USFS	1
1364	CA0122006	CA_BigBearValley_COMM	Federal	USFS	1
1365	CA0122006	CA_BigBearValley_COMM	Federal	USFS	1
1366	CA0122006	CA_BigBearValley_COMM	Federal	USFS	1
1367	CA0122006	CA_BigBearValley_COMM	Federal	USFS	1
1368	CA0132005	CA_Butte_CNTY	NGO	Community Fire Organization	1
1369	CA0132005	CA_Butte_CNTY	NGO	Community Fire Organization	1
1370	CA0132005	CA_Butte_CNTY	NGO	Non-Profit Organization	1
1371	CA0132005	CA_Butte_CNTY	Federal	BLM	1
1372	CA0132005	CA_Butte_CNTY	Local	County Organization	1
1373	CA0132005	CA_Butte_CNTY	Local	Local Fire District or Department	1
1374	CA0132005	CA_Butte_CNTY	NGO	Community Fire Organization	1
1375	CA0132005	CA_Butte_CNTY	Local	Other Local or Regional Government Organization	1
1376	CA0132005	CA_Butte_CNTY	NGO	Non-Profit Organization	1
1377	CA0132005	CA_Butte_CNTY	State	State Dept of Forestry or Natural Resources	1
1378	CA0132005	CA_Butte_CNTY	NGO	Non-Profit Organization	1
1379	CA0132005	CA_Butte_CNTY	NGO	Non-Profit Organization	1
1380	CA0132005	CA_Butte_CNTY	NGO	Non-Profit Organization	1
1381	CA0132005	CA_Butte_CNTY	NGO	Non-Profit Organization	1
1382	CA0132005	CA_Butte_CNTY	NGO	Non-Profit Organization	1
1383	CA0132005	CA_Butte_CNTY	NGO	Private Business	1
1384	CA0132005	CA_Butte_CNTY	Local	Local Fire District or Department	1
1385	CA0132005	CA_Butte_CNTY	NGO	Community Fire Organization	1
1386	CA0132005	CA_Butte_CNTY	NGO	Non-Profit Organization	1
1387	CA0132005	CA_Butte_CNTY	NGO	Private Business	1
1388	CA0132005	CA_Butte_CNTY	NGO	Non-Profit Organization	1
1389	CA0132005	CA_Butte_CNTY	Federal	USFS	1
1390	CA0132005	CA_Butte_CNTY	NGO	Community Fire Organization	1
1391	CA0132008	CA_Butte_CNTY	NGO	Community Fire Organization	1
1392	CA0132008	CA_Butte_CNTY	NGO	Community Fire Organization	1
1393	CA0132008	CA_Butte_CNTY	NGO	Community Fire Organization	1
1394	CA0132008	CA_Butte_CNTY	NGO	Non-Profit Organization	1
1395	CA0132008	CA_Butte_CNTY	NGO	Non-Profit Organization	1
1396	CA0132008	CA_Butte_CNTY	Federal	BLM	1
1397	CA0132008	CA_Butte_CNTY	Local	County Organization	1
1398	CA0132008	CA_Butte_CNTY	Local	County Organization	1
1399	CA0132008	CA_Butte_CNTY	Local	Local Fire District or Department	1
1400	CA0132008	CA_Butte_CNTY	Local	Local Fire District or Department	1
1401	CA0132008	CA_Butte_CNTY	NGO	Community Fire Organization	1
1402	CA0132008	CA_Butte_CNTY	NGO	Community Fire Organization	1
1403	CA0132008	CA_Butte_CNTY	NGO	Community Fire Organization	1
1404	CA0132008	CA_Butte_CNTY	Local	Other Local or Regional Government Organization	1
1405	CA0132008	CA_Butte_CNTY	Local	Other Local or Regional Government Organization	1
1406	CA0132008	CA_Butte_CNTY	State	State Dept of Forestry or Natural Resources	1
1407	CA0132008	CA_Butte_CNTY	NGO	Non-Profit Organization	1
1408	CA0132008	CA_Butte_CNTY	NGO	Private Business	1
1409	CA0132008	CA_Butte_CNTY	NGO	Community Fire Organization	1
1410	CA0132008	CA_Butte_CNTY	NGO	Community Fire Organization	1
1411	CA0132008	CA_Butte_CNTY	Local	Local Fire District or Department	1
1412	CA0132008	CA_Butte_CNTY	NGO	Non-Profit Organization	1
1413	CA0132008	CA_Butte_CNTY	NGO	Private Business	1
1414	CA0132008	CA_Butte_CNTY	NGO	Private Business	1
1415	CA0132008	CA_Butte_CNTY	Federal	USFS	1
1416	CA0132008	CA_Butte_CNTY	Federal	USFS	1
1417	CA0132008	CA_Butte_CNTY	NGO	Community Fire Organization	1
1418	CA0132008	CA_Butte_CNTY	NGO	Community Fire Organization	1
1419	CA0132012	CA_Butte_CNTY	NGO	Community Fire Organization	1
1420	CA0132012	CA_Butte_CNTY	Local	City Organization	1
1421	CA0132012	CA_Butte_CNTY	Federal	BLM	1
1422	CA0132012	CA_Butte_CNTY	Local	Local Fire District or Department	1
1423	CA0132012	CA_Butte_CNTY	NGO	Community Fire Organization	1
1424	CA0132012	CA_Butte_CNTY	Local	County Organization	1
1425	CA0132012	CA_Butte_CNTY	NGO	Non-Profit Organization	1
1426	CA0132012	CA_Butte_CNTY	Local	Other Local or Regional Government Organization	1
1427	CA0132012	CA_Butte_CNTY	State	Other State Agency	1
1428	CA0132012	CA_Butte_CNTY	State	Other State Agency	1
1429	CA0132012	CA_Butte_CNTY	State	State Dept of Forestry or Natural Resources	1
1430	CA0132012	CA_Butte_CNTY	State	Other State Agency	1
1431	CA0132012	CA_Butte_CNTY	State	Other State Agency	1
1432	CA0132012	CA_Butte_CNTY	State	Other State Agency	1
1433	CA0132012	CA_Butte_CNTY	NGO	University	1
1434	CA0132012	CA_Butte_CNTY	Local	Local Fire District or Department	1
1435	CA0132012	CA_Butte_CNTY	NGO	Non-Profit Organization	1
1436	CA0132012	CA_Butte_CNTY	NGO	Community Fire Organization	1
1437	CA0132012	CA_Butte_CNTY	NGO	Non-Profit Organization	1
1438	CA0132012	CA_Butte_CNTY	Local	Local Fire District or Department	1
1439	CA0132012	CA_Butte_CNTY	NGO	Community Fire Organization	1
1440	CA0132012	CA_Butte_CNTY	NGO	Community Fire Organization	1
1441	CA0132012	CA_Butte_CNTY	NGO	Community Fire Organization	1
1442	CA0132012	CA_Butte_CNTY	Local	City Organization	1
1443	CA0132012	CA_Butte_CNTY	Local	Other Local or Regional Government Organization	1
1444	CA0132012	CA_Butte_CNTY	Local	Local Fire District or Department	1
1445	CA0132012	CA_Butte_CNTY	Local	Local Fire District or Department	1
1446	CA0132012	CA_Butte_CNTY	NGO	Private Business	1
1447	CA0132012	CA_Butte_CNTY	Local	Local Fire District or Department	1
1448	CA0132012	CA_Butte_CNTY	NGO	Community Fire Organization	1
1449	CA0132012	CA_Butte_CNTY	NGO	Homeowners Association	1
1450	CA0132012	CA_Butte_CNTY	NGO	Private Business	1
1451	CA0132012	CA_Butte_CNTY	Local	Local Fire District or Department	1
1452	CA0132012	CA_Butte_CNTY	Federal	USFS	1
1453	CA0132012	CA_Butte_CNTY	Federal	USFS	1
1454	CA0132012	CA_Butte_CNTY	NGO	Community Fire Organization	1
1455	CA0132014	CA_Butte_CNTY	NGO	Community Fire Organization	1
1456	CA0132014	CA_Butte_CNTY	Local	City Organization	1
1457	CA0132014	CA_Butte_CNTY	Federal	BLM	1
1458	CA0132014	CA_Butte_CNTY	Local	Local Fire District or Department	1
1459	CA0132014	CA_Butte_CNTY	Local	Local Fire District or Department	1
1460	CA0132014	CA_Butte_CNTY	NGO	Community Fire Organization	1
1461	CA0132014	CA_Butte_CNTY	Local	County Organization	1
1462	CA0132014	CA_Butte_CNTY	NGO	Non-Profit Organization	1
1463	CA0132014	CA_Butte_CNTY	Local	Other Local or Regional Government Organization	1
1464	CA0132014	CA_Butte_CNTY	State	Other State Agency	1
1465	CA0132014	CA_Butte_CNTY	State	State Dept of Forestry or Natural Resources	1
1466	CA0132014	CA_Butte_CNTY	State	Other State Agency	1
1467	CA0132014	CA_Butte_CNTY	NGO	University	1
1468	CA0132014	CA_Butte_CNTY	Local	Local Fire District or Department	1
1469	CA0132014	CA_Butte_CNTY	NGO	Non-Profit Organization	1
1470	CA0132014	CA_Butte_CNTY	NGO	Non-Profit Organization	1
1471	CA0132014	CA_Butte_CNTY	NGO	Community Fire Organization	1
1472	CA0132014	CA_Butte_CNTY	NGO	Community Fire Organization	1
1473	CA0132014	CA_Butte_CNTY	NGO	Community Fire Organization	1
1474	CA0132014	CA_Butte_CNTY	Local	Local Fire District or Department	1
1475	CA0132014	CA_Butte_CNTY	Local	City Organization	1
1476	CA0132014	CA_Butte_CNTY	Local	Other Local or Regional Government Organization	1
1477	CA0132014	CA_Butte_CNTY	Local	Local Fire District or Department	1
1478	CA0132014	CA_Butte_CNTY	Local	Local Fire District or Department	1
1479	CA0132014	CA_Butte_CNTY	Local	Local Fire District or Department	1
1480	CA0132014	CA_Butte_CNTY	NGO	Private Business	1
1481	CA0132014	CA_Butte_CNTY	Local	Local Fire District or Department	1
1482	CA0132014	CA_Butte_CNTY	NGO	Community Fire Organization	1
1483	CA0132014	CA_Butte_CNTY	NGO	Homeowners Association	1
1484	CA0132014	CA_Butte_CNTY	NGO	Private Business	1
1485	CA0132014	CA_Butte_CNTY	Local	Local Fire District or Department	1
1486	CA0132014	CA_Butte_CNTY	Federal	USFS	1
1487	CA0132014	CA_Butte_CNTY	Federal	USFS	1
1488	CA0132014	CA_Butte_CNTY	NGO	Community Fire Organization	1
1489	CA0132014	CA_Butte_CNTY	NGO	Community Fire Organization	1
1490	CA0132015	CA_Butte_CNTY	Unknown	Unknown	1
1491	CA0132015	CA_Butte_CNTY	NGO	Community Fire Organization	1
1492	CA0132015	CA_Butte_CNTY	Local	Local Fire District or Department	1
1493	CA0132015	CA_Butte_CNTY	Federal	BLM	1
1494	CA0132015	CA_Butte_CNTY	Local	County Organization	1
1495	CA0132015	CA_Butte_CNTY	Local	Local Fire District or Department	1
1496	CA0132015	CA_Butte_CNTY	NGO	Community Fire Organization	1
1497	CA0132015	CA_Butte_CNTY	NGO	Non-Profit Organization	1
1498	CA0132015	CA_Butte_CNTY	Local	Other Local or Regional Government Organization	1
1499	CA0132015	CA_Butte_CNTY	State	Other State Agency	1
1500	CA0132015	CA_Butte_CNTY	State	State Dept of Forestry or Natural Resources	1
1501	CA0132015	CA_Butte_CNTY	State	Other State Agency	1
1502	CA0132015	CA_Butte_CNTY	State	Other State Agency	1
1503	CA0132015	CA_Butte_CNTY	State	Other State Agency	1
1504	CA0132015	CA_Butte_CNTY	NGO	University	1
1505	CA0132015	CA_Butte_CNTY	Local	Local Fire District or Department	1
1506	CA0132015	CA_Butte_CNTY	NGO	Private Business	1
1507	CA0132015	CA_Butte_CNTY	NGO	Non-Profit Organization	1
1508	CA0132015	CA_Butte_CNTY	NGO	Non-Profit Organization	1
1509	CA0132015	CA_Butte_CNTY	Local	Local Fire District or Department	1
1510	CA0132015	CA_Butte_CNTY	Local	Local Fire District or Department	1
1511	CA0132015	CA_Butte_CNTY	NGO	Community Fire Organization	1
1512	CA0132015	CA_Butte_CNTY	NGO	Community Fire Organization	1
1513	CA0132015	CA_Butte_CNTY	NGO	Community Fire Organization	1
1514	CA0132015	CA_Butte_CNTY	Local	Local Fire District or Department	1
1515	CA0132015	CA_Butte_CNTY	Local	Other Local or Regional Government Organization	1
1516	CA0132015	CA_Butte_CNTY	Local	Local Fire District or Department	1
1517	CA0132015	CA_Butte_CNTY	Local	Local Fire District or Department	1
1518	CA0132015	CA_Butte_CNTY	Local	Local Fire District or Department	1
1519	CA0132015	CA_Butte_CNTY	NGO	Tribal Organization	1
1520	CA0132015	CA_Butte_CNTY	Local	Local Fire District or Department	1
1521	CA0132015	CA_Butte_CNTY	NGO	Private Business	1
1522	CA0132015	CA_Butte_CNTY	NGO	Community Fire Organization	1
1523	CA0132015	CA_Butte_CNTY	NGO	Homeowners Association	1
1524	CA0132015	CA_Butte_CNTY	Local	Local Fire District or Department	1
1525	CA0132015	CA_Butte_CNTY	NGO	Private Business	1
1526	CA0132015	CA_Butte_CNTY	NGO	Private Business	1
1527	CA0132015	CA_Butte_CNTY	Local	Local Fire District or Department	1
1528	CA0132015	CA_Butte_CNTY	NGO	Tribal Organization	1
1529	CA0132015	CA_Butte_CNTY	Federal	USFS	1
1530	CA0132015	CA_Butte_CNTY	Federal	USFS	1
1531	CA0132015	CA_Butte_CNTY	NGO	Community Fire Organization	1
1532	CA0132020	CA_Butte_CNTY	Unknown	Unknown	1
1533	CA0132020	CA_Butte_CNTY	NGO	Community Fire Organization	1
1534	CA0132020	CA_Butte_CNTY	Local	Local Fire District or Department	1
1535	CA0132020	CA_Butte_CNTY	Local	City Organization	1
1536	CA0132020	CA_Butte_CNTY	Federal	BLM	1
1537	CA0132020	CA_Butte_CNTY	Local	Local Fire District or Department	1
1538	CA0132020	CA_Butte_CNTY	NGO	Community Fire Organization	1
1539	CA0132020	CA_Butte_CNTY	Local	County Organization	1
1540	CA0132020	CA_Butte_CNTY	NGO	Non-Profit Organization	1
1541	CA0132020	CA_Butte_CNTY	Local	Other Local or Regional Government Organization	1
1542	CA0132020	CA_Butte_CNTY	State	Other State Agency	1
1543	CA0132020	CA_Butte_CNTY	State	Other State Agency	1
1544	CA0132020	CA_Butte_CNTY	State	State Dept of Forestry or Natural Resources	1
1545	CA0132020	CA_Butte_CNTY	State	Other State Agency	1
1546	CA0132020	CA_Butte_CNTY	State	Other State Agency	1
1547	CA0132020	CA_Butte_CNTY	State	Other State Agency	1
1548	CA0132020	CA_Butte_CNTY	State	Other State Agency	1
1549	CA0132020	CA_Butte_CNTY	NGO	University	1
1550	CA0132020	CA_Butte_CNTY	Local	Local Fire District or Department	1
1551	CA0132020	CA_Butte_CNTY	NGO	Private Business	1
1552	CA0132020	CA_Butte_CNTY	NGO	Non-Profit Organization	1
1553	CA0132020	CA_Butte_CNTY	NGO	Non-Profit Organization	1
1554	CA0132020	CA_Butte_CNTY	Local	Local Fire District or Department	1
1555	CA0132020	CA_Butte_CNTY	NGO	Community Fire Organization	1
1556	CA0132020	CA_Butte_CNTY	NGO	Community Fire Organization	1
1557	CA0132020	CA_Butte_CNTY	NGO	Community Fire Organization	1
1558	CA0132020	CA_Butte_CNTY	Local	Local Fire District or Department	1
1559	CA0132020	CA_Butte_CNTY	Local	City Organization	1
1560	CA0132020	CA_Butte_CNTY	Local	Other Local or Regional Government Organization	1
1561	CA0132020	CA_Butte_CNTY	Local	Local Fire District or Department	1
1562	CA0132020	CA_Butte_CNTY	Local	Local Fire District or Department	1
1563	CA0132020	CA_Butte_CNTY	NGO	Private Business	1
1564	CA0132020	CA_Butte_CNTY	Local	Local Fire District or Department	1
1565	CA0132020	CA_Butte_CNTY	Local	Local Fire District or Department	1
1566	CA0132020	CA_Butte_CNTY	NGO	Tribal Organization	1
1567	CA0132020	CA_Butte_CNTY	Federal	Other Federal Agency	1
1568	CA0132020	CA_Butte_CNTY	Local	Local Fire District or Department	1
1569	CA0132020	CA_Butte_CNTY	NGO	Private Business	1
1570	CA0132020	CA_Butte_CNTY	Local	Local Fire District or Department	1
1571	CA0132020	CA_Butte_CNTY	NGO	Community Fire Organization	1
1572	CA0132020	CA_Butte_CNTY	NGO	Homeowners Association	1
1573	CA0132020	CA_Butte_CNTY	NGO	Private Business	1
1574	CA0132020	CA_Butte_CNTY	NGO	Private Business	1
1575	CA0132020	CA_Butte_CNTY	Local	Local Fire District or Department	1
1576	CA0132020	CA_Butte_CNTY	Local	Local Fire District or Department	1
1577	CA0132020	CA_Butte_CNTY	NGO	Tribal Organization	1
1578	CA0132020	CA_Butte_CNTY	Federal	USFS	1
1579	CA0132020	CA_Butte_CNTY	Federal	USFS	1
1580	CA0132020	CA_Butte_CNTY	Federal	USFS	1
1581	CA0132020	CA_Butte_CNTY	NGO	Community Fire Organization	1
1583	CA0152017	CA_Calaveras_CNTY	Unknown	Unknown	1
1584	CA0152017	CA_Calaveras_CNTY	Unknown	Unknown	1
1585	CA0152017	CA_Calaveras_CNTY	Unknown	Unknown	1
1586	CA0152017	CA_Calaveras_CNTY	Unknown	Unknown	1
1587	CA0152017	CA_Calaveras_CNTY	Unknown	Unknown	1
1588	CA0152017	CA_Calaveras_CNTY	Unknown	Unknown	1
1589	CA0152017	CA_Calaveras_CNTY	Unknown	Unknown	1
1590	CA0152017	CA_Calaveras_CNTY	Unknown	Unknown	1
1591	CA0152017	CA_Calaveras_CNTY	Unknown	Unknown	1
1592	CA0152017	CA_Calaveras_CNTY	Unknown	Unknown	1
1593	CA0152017	CA_Calaveras_CNTY	Unknown	Unknown	1
1594	CA0152017	CA_Calaveras_CNTY	Unknown	Unknown	1
1595	CA0152017	CA_Calaveras_CNTY	Unknown	Unknown	1
1596	CA0152017	CA_Calaveras_CNTY	Unknown	Unknown	1
1597	CA0152017	CA_Calaveras_CNTY	Unknown	Unknown	1
1598	CA0152017	CA_Calaveras_CNTY	Unknown	Unknown	1
1599	CA0152017	CA_Calaveras_CNTY	Unknown	Unknown	1
1600	CA0152017	CA_Calaveras_CNTY	Unknown	Unknown	1
1601	CA0152017	CA_Calaveras_CNTY	Unknown	Unknown	1
1602	CA0152017	CA_Calaveras_CNTY	Unknown	Unknown	1
1603	CA0152017	CA_Calaveras_CNTY	Federal	BLM	1
1604	CA0152017	CA_Calaveras_CNTY	NGO	Private Business	1
1605	CA0152017	CA_Calaveras_CNTY	Local	County Organization	1
1606	CA0152017	CA_Calaveras_CNTY	Local	County Organization	1
1607	CA0152017	CA_Calaveras_CNTY	Local	County Organization	1
1608	CA0152017	CA_Calaveras_CNTY	NGO	Community Fire Organization	1
1609	CA0152017	CA_Calaveras_CNTY	Local	Other Local or Regional Government Organization	1
1610	CA0152017	CA_Calaveras_CNTY	State	Other State Agency	1
1611	CA0152017	CA_Calaveras_CNTY	State	State Dept of Forestry or Natural Resources	1
1612	CA0152017	CA_Calaveras_CNTY	Local	Local Fire District or Department	1
1613	CA0152017	CA_Calaveras_CNTY	NGO	Non-Profit Organization	1
1614	CA0152017	CA_Calaveras_CNTY	Local	Other Local or Regional Government Organization	1
1615	CA0152017	CA_Calaveras_CNTY	Local	Local Fire District or Department	1
1616	CA0152017	CA_Calaveras_CNTY	NGO	Non-Profit Organization	1
1617	CA0152017	CA_Calaveras_CNTY	NGO	Tribal Organization	1
1618	CA0152017	CA_Calaveras_CNTY	Local	Other Local or Regional Government Organization	1
1619	CA0152017	CA_Calaveras_CNTY	NGO	Non-Profit Organization	1
1620	CA0152017	CA_Calaveras_CNTY	Local	Other Local or Regional Government Organization	1
1621	CA0152017	CA_Calaveras_CNTY	Local	Other Local or Regional Government Organization	1
1622	CA0152017	CA_Calaveras_CNTY	Federal	USFS	1
1623	CA0152017	CA_Calaveras_CNTY	Local	Local Fire District or Department	1
1624	CA0162008	CA_CameronPark_COMM	Unknown	Unknown	1
1625	CA0162008	CA_CameronPark_COMM	Unknown	Unknown	1
1626	CA0162008	CA_CameronPark_COMM	Unknown	Unknown	1
1627	CA0162008	CA_CameronPark_COMM	Unknown	Unknown	1
1628	CA0162008	CA_CameronPark_COMM	Unknown	Unknown	1
1629	CA0162008	CA_CameronPark_COMM	Unknown	Unknown	1
1630	CA0162008	CA_CameronPark_COMM	Unknown	Unknown	1
1633	CA0162008	CA_CameronPark_COMM	Local	Other Local or Regional Government Organization	1
1634	CA0162008	CA_CameronPark_COMM	Local	Local Fire District or Department	1
1635	CA0162008	CA_CameronPark_COMM	NGO	Community Fire Organization	1
1636	CA0162008	CA_CameronPark_COMM	NGO	Community Fire Organization	1
1637	CA0172006	CA_CarveacreRanchEstates_COMM	State	State Dept of Forestry or Natural Resources	1
1638	CA0172006	CA_CarveacreRanchEstates_COMM	NGO	Community Fire Organization	1
1639	CA0172006	CA_CarveacreRanchEstates_COMM	NGO	Community Fire Organization	1
1640	CA0172006	CA_CarveacreRanchEstates_COMM	NGO	Community Fire Organization	1
1641	CA0172006	CA_CarveacreRanchEstates_COMM	Local	County Organization	1
1642	CA0172006	CA_CarveacreRanchEstates_COMM	Local	Local Fire District or Department	1
1643	CA0172006	CA_CarveacreRanchEstates_COMM	Federal	USFS	1
1644	CA0182004	CA_Cecilville_COMM	NGO	Individual	1
1645	CA0182004	CA_Cecilville_COMM	NGO	Tribal Organization	1
1646	CA0182004	CA_Cecilville_COMM	NGO	Community Fire Organization	1
1647	CA0182004	CA_Cecilville_COMM	Local	Local Fire District or Department	1
1648	CA0182004	CA_Cecilville_COMM	Federal	Other Federal Agency	1
1649	CA0182004	CA_Cecilville_COMM	Federal	USFS	1
1652	CA0192009	CA_CircleOaks_COMM	State	State Dept of Forestry or Natural Resources	1
1653	CA0192009	CA_CircleOaks_COMM	State	State Dept of Forestry or Natural Resources	1
1667	CA0202016	CA_ClaytonMorgan_COMM	Unknown	Unknown	1
1668	CA0202016	CA_ClaytonMorgan_COMM	State	State Dept of Forestry or Natural Resources	1
1669	CA0202016	CA_ClaytonMorgan_COMM	State	Other State Agency	1
1670	CA0202016	CA_ClaytonMorgan_COMM	Local	City Organization	1
1671	CA0202016	CA_ClaytonMorgan_COMM	Local	City Organization	1
1672	CA0202016	CA_ClaytonMorgan_COMM	NGO	Individual	1
1673	CA0202016	CA_ClaytonMorgan_COMM	NGO	Private Business	1
1674	CA0202016	CA_ClaytonMorgan_COMM	NGO	Non-Profit Organization	1
1675	CA0202016	CA_ClaytonMorgan_COMM	NGO	Non-Profit Organization	1
1676	CA0202016	CA_ClaytonMorgan_COMM	Local	County Organization	1
1677	CA0202016	CA_ClaytonMorgan_COMM	Local	County Organization	1
1678	CA0202016	CA_ClaytonMorgan_COMM	Local	County Organization	1
1679	CA0202016	CA_ClaytonMorgan_COMM	Local	County Organization	1
1680	CA0202016	CA_ClaytonMorgan_COMM	NGO	Non-Profit Organization	1
1681	CA0202016	CA_ClaytonMorgan_COMM	Local	Local Fire District or Department	1
1682	CA0202016	CA_ClaytonMorgan_COMM	Local	Other Local or Regional Government Organization	1
1683	CA0202016	CA_ClaytonMorgan_COMM	Local	Other Local or Regional Government Organization	1
1684	CA0202016	CA_ClaytonMorgan_COMM	NGO	Community Fire Organization	1
1685	CA0202016	CA_ClaytonMorgan_COMM	Local	Other Local or Regional Government Organization	1
1686	CA0202016	CA_ClaytonMorgan_COMM	Local	Local Fire District or Department	1
1687	CA0202016	CA_ClaytonMorgan_COMM	Local	Local Fire District or Department	1
1688	CA0202016	CA_ClaytonMorgan_COMM	NGO	Private Business	1
1689	CA0202016	CA_ClaytonMorgan_COMM	Local	Local Fire District or Department	1
1690	CA0202016	CA_ClaytonMorgan_COMM	NGO	Non-Profit Organization	1
1691	CA0212009	CA_ContraCosta_CNTY	State	State Dept of Forestry or Natural Resources	1
1692	CA0212009	CA_ContraCosta_CNTY	State	Other State Agency	1
1693	CA0212009	CA_ContraCosta_CNTY	NGO	Community Fire Organization	1
1694	CA0212009	CA_ContraCosta_CNTY	Local	Local Fire District or Department	1
1695	CA0212009	CA_ContraCosta_CNTY	Local	Other Local or Regional Government Organization	1
1696	CA0212009	CA_ContraCosta_CNTY	Local	Local Fire District or Department	1
1697	CA0212009	CA_ContraCosta_CNTY	NGO	Community Fire Organization	1
1698	CA0212009	CA_ContraCosta_CNTY	Local	Other Local or Regional Government Organization	1
1699	CA0212009	CA_ContraCosta_CNTY	Local	Other Local or Regional Government Organization	1
1700	CA0212009	CA_ContraCosta_CNTY	Local	Local Fire District or Department	1
1701	CA0212009	CA_ContraCosta_CNTY	Local	Local Fire District or Department	1
1702	CA0212009	CA_ContraCosta_CNTY	Local	Local Fire District or Department	1
1703	CA0212009	CA_ContraCosta_CNTY	Federal	Other Federal Agency	1
1704	CA0212009	CA_ContraCosta_CNTY	Local	Other Local or Regional Government Organization	1
1705	CA0212009	CA_ContraCosta_CNTY	Local	Local Fire District or Department	1
1706	CA0212009	CA_ContraCosta_CNTY	NGO	Community Fire Organization	1
1707	CA0212009	CA_ContraCosta_CNTY	Local	Local Fire District or Department	1
1708	CA0212009	CA_ContraCosta_CNTY	Federal	Other Federal Agency	1
1709	CA0212009	CA_ContraCosta_CNTY	NGO	Private Business	1
1710	CA0212009	CA_ContraCosta_CNTY	Local	Local Fire District or Department	1
1711	CA0212009	CA_ContraCosta_CNTY	Local	Local Fire District or Department	1
1712	CA0212009	CA_ContraCosta_CNTY	Local	Local Fire District or Department	1
1713	CA0212009	CA_ContraCosta_CNTY	Local	Local Fire District or Department	1
1714	CA0212009	CA_ContraCosta_CNTY	NGO	Private Business	1
1715	CA0212009	CA_ContraCosta_CNTY	Federal	Other Federal Agency	1
1716	CA0212019	CA_ContraCosta_CNTY	Unknown	Unknown	1
1717	CA0212019	CA_ContraCosta_CNTY	NGO	Non-Profit Organization	1
1718	CA0212019	CA_ContraCosta_CNTY	NGO	Community Fire Organization	1
1719	CA0212019	CA_ContraCosta_CNTY	NGO	Individual	1
1720	CA0212019	CA_ContraCosta_CNTY	State	State Dept of Forestry or Natural Resources	1
1721	CA0212019	CA_ContraCosta_CNTY	State	State Dept of Forestry or Natural Resources	1
1722	CA0212019	CA_ContraCosta_CNTY	State	Other State Agency	1
1723	CA0212019	CA_ContraCosta_CNTY	NGO	Non-Profit Organization	1
1724	CA0212019	CA_ContraCosta_CNTY	Local	County Organization	1
1725	CA0212019	CA_ContraCosta_CNTY	Local	County Organization	1
1726	CA0212019	CA_ContraCosta_CNTY	Local	County Organization	1
1727	CA0212019	CA_ContraCosta_CNTY	NGO	Non-Profit Organization	1
1728	CA0212019	CA_ContraCosta_CNTY	Local	Local Fire District or Department	1
1729	CA0212019	CA_ContraCosta_CNTY	Local	Other Local or Regional Government Organization	1
1730	CA0212019	CA_ContraCosta_CNTY	Local	Other Local or Regional Government Organization	1
1731	CA0212019	CA_ContraCosta_CNTY	NGO	Homeowners Association	1
1732	CA0212019	CA_ContraCosta_CNTY	NGO	Community Fire Organization	1
1733	CA0212019	CA_ContraCosta_CNTY	Local	Other Local or Regional Government Organization	1
1734	CA0212019	CA_ContraCosta_CNTY	Local	Local Fire District or Department	1
1735	CA0212019	CA_ContraCosta_CNTY	Local	Local Fire District or Department	1
1736	CA0212019	CA_ContraCosta_CNTY	Local	Local Fire District or Department	1
1737	CA0212019	CA_ContraCosta_CNTY	Local	City Organization	1
1738	CA0212019	CA_ContraCosta_CNTY	Local	Other Local or Regional Government Organization	1
1739	CA0212019	CA_ContraCosta_CNTY	NGO	Non-Profit Organization	1
1740	CA0212019	CA_ContraCosta_CNTY	Local	Local Fire District or Department	1
1741	CA0212019	CA_ContraCosta_CNTY	Local	Other Local or Regional Government Organization	1
1742	CA0212019	CA_ContraCosta_CNTY	Local	Local Fire District or Department	1
1743	CA0212019	CA_ContraCosta_CNTY	NGO	Private Business	1
1744	CA0212019	CA_ContraCosta_CNTY	Federal	Other Federal Agency	1
1745	CA0212019	CA_ContraCosta_CNTY	NGO	Individual	1
1746	CA0212019	CA_ContraCosta_CNTY	NGO	Private Business	1
1747	CA0212019	CA_ContraCosta_CNTY	Local	Local Fire District or Department	1
1748	CA0212019	CA_ContraCosta_CNTY	Local	Local Fire District or Department	1
1749	CA0212019	CA_ContraCosta_CNTY	Local	Local Fire District or Department	1
1750	CA0212019	CA_ContraCosta_CNTY	NGO	Homeowners Association	1
1751	CA0212019	CA_ContraCosta_CNTY	Local	Local Fire District or Department	1
1752	CA0212019	CA_ContraCosta_CNTY	NGO	Non-Profit Organization	1
1753	CA0212019	CA_ContraCosta_CNTY	NGO	Non-Profit Organization	1
1754	CA0212019	CA_ContraCosta_CNTY	NGO	Non-Profit Organization	1
1755	CA0212019	CA_ContraCosta_CNTY	NGO	University	1
1756	CA0212019	CA_ContraCosta_CNTY	Local	City Organization	1
1757	CA0212019	CA_ContraCosta_CNTY	Local	Other Local or Regional Government Organization	1
1758	CA0222010	CA_CottonwoodCreek_COMM	Unknown	Unknown	1
1761	CA0222010	CA_CottonwoodCreek_COMM	NGO	Community Fire Organization	1
1763	CA0222010	CA_CottonwoodCreek_COMM	NGO	Individual	1
1764	CA0222010	CA_CottonwoodCreek_COMM	NGO	Private Business	1
1765	CA0222010	CA_CottonwoodCreek_COMM	Federal	Other Federal Agency	1
1766	CA0222010	CA_CottonwoodCreek_COMM	NGO	Private Business	1
1768	CA0222010	CA_CottonwoodCreek_COMM	NGO	Community Fire Organization	1
1769	CA0222010	CA_CottonwoodCreek_COMM	NGO	Private Business	1
1770	CA0222010	CA_CottonwoodCreek_COMM	NGO	Community Fire Organization	1
1771	CA0222010	CA_CottonwoodCreek_COMM	Federal	USFS	1
1773	CA0232006	CA_Crest_COMM	State	Other State Agency	1
1774	CA0232006	CA_Crest_COMM	State	Other State Agency	1
1775	CA0232006	CA_Crest_COMM	State	State Dept of Forestry or Natural Resources	1
1776	CA0232006	CA_Crest_COMM	NGO	Community Fire Organization	1
1777	CA0232006	CA_Crest_COMM	Local	Local Fire District or Department	1
1778	CA0232006	CA_Crest_COMM	NGO	Community Fire Organization	1
1779	CA0232006	CA_Crest_COMM	Local	County Organization	1
1780	CA0232006	CA_Crest_COMM	Local	County Organization	1
1781	CA0242008	CA_Croy_COMM	State	State Dept of Forestry or Natural Resources	1
1782	CA0242008	CA_Croy_COMM	State	State Dept of Forestry or Natural Resources	1
1783	CA0242008	CA_Croy_COMM	State	State Dept of Forestry or Natural Resources	1
1784	CA0242008	CA_Croy_COMM	State	State Dept of Forestry or Natural Resources	1
1785	CA0242008	CA_Croy_COMM	NGO	Individual	1
1786	CA0242008	CA_Croy_COMM	NGO	Individual	1
1787	CA0242008	CA_Croy_COMM	NGO	Private Business	1
1788	CA0242008	CA_Croy_COMM	NGO	Private Business	1
1789	CA0242008	CA_Croy_COMM	NGO	Private Business	1
1790	CA0242008	CA_Croy_COMM	NGO	Community Fire Organization	1
1791	CA0242008	CA_Croy_COMM	NGO	Community Fire Organization	1
1792	CA0242008	CA_Croy_COMM	Local	Local Fire District or Department	1
1793	CA0252014	CA_DeerPark_COMM	State	State Dept of Forestry or Natural Resources	1
1794	CA0252014	CA_DeerPark_COMM	State	State Dept of Forestry or Natural Resources	1
1795	CA0252014	CA_DeerPark_COMM	NGO	Community Fire Organization	1
1796	CA0252014	CA_DeerPark_COMM	Local	Local Fire District or Department	1
1797	CA0252014	CA_DeerPark_COMM	Local	County Organization	1
1798	CA0262005	CA_DeerSprings_COMM	Federal	BLM	1
1799	CA0262005	CA_DeerSprings_COMM	State	State Dept of Forestry or Natural Resources	1
1800	CA0262005	CA_DeerSprings_COMM	State	State Dept of Forestry or Natural Resources	1
1801	CA0262005	CA_DeerSprings_COMM	Local	Local Fire District or Department	1
1802	CA0262005	CA_DeerSprings_COMM	Local	Local Fire District or Department	1
1803	CA0262005	CA_DeerSprings_COMM	NGO	Community Fire Organization	1
1804	CA0262005	CA_DeerSprings_COMM	NGO	Community Fire Organization	1
1805	CA0262005	CA_DeerSprings_COMM	NGO	Community Fire Organization	1
1806	CA0262005	CA_DeerSprings_COMM	NGO	Community Fire Organization	1
1807	CA0262005	CA_DeerSprings_COMM	NGO	Community Fire Organization	1
1808	CA0262005	CA_DeerSprings_COMM	Local	County Organization	1
1809	CA0262005	CA_DeerSprings_COMM	Local	County Organization	1
1810	CA0262016	CA_DeerSprings_COMM	Federal	BLM	1
1811	CA0262016	CA_DeerSprings_COMM	State	Other State Agency	1
1812	CA0262016	CA_DeerSprings_COMM	State	State Dept of Forestry or Natural Resources	1
1813	CA0262016	CA_DeerSprings_COMM	State	Other State Agency	1
1814	CA0262016	CA_DeerSprings_COMM	State	Other State Agency	1
1815	CA0262016	CA_DeerSprings_COMM	Local	Local Fire District or Department	1
1816	CA0262016	CA_DeerSprings_COMM	NGO	Community Fire Organization	1
1817	CA0262016	CA_DeerSprings_COMM	Local	Other Local or Regional Government Organization	1
1818	CA0262016	CA_DeerSprings_COMM	Local	Other Local or Regional Government Organization	1
1819	CA0262016	CA_DeerSprings_COMM	Local	County Organization	1
1820	CA0262016	CA_DeerSprings_COMM	Local	Local Fire District or Department	1
1821	CA0262016	CA_DeerSprings_COMM	NGO	Community Fire Organization	1
1822	CA0262016	CA_DeerSprings_COMM	Local	County Organization	1
1823	CA0262016	CA_DeerSprings_COMM	Local	County Organization	1
1824	CA0262016	CA_DeerSprings_COMM	Local	County Organization	1
1825	CA0262016	CA_DeerSprings_COMM	Local	County Organization	1
1826	CA0262016	CA_DeerSprings_COMM	NGO	Private Business	1
1827	CA0262016	CA_DeerSprings_COMM	Federal	Other Federal Agency	1
1828	CA0262016	CA_DeerSprings_COMM	Federal	USFS	1
1829	CA0262016	CA_DeerSprings_COMM	Local	Other Local or Regional Government Organization	1
1830	CA0262016	CA_DeerSprings_COMM	Local	Other Local or Regional Government Organization	1
1831	CA0262020	CA_DeerSprings_COMM	Federal	BLM	1
1832	CA0262020	CA_DeerSprings_COMM	State	State Dept of Forestry or Natural Resources	1
1833	CA0262020	CA_DeerSprings_COMM	Local	Local Fire District or Department	1
1834	CA0262020	CA_DeerSprings_COMM	NGO	Community Fire Organization	1
1835	CA0262020	CA_DeerSprings_COMM	Local	Local Fire District or Department	1
1836	CA0262020	CA_DeerSprings_COMM	NGO	Community Fire Organization	1
1837	CA0262020	CA_DeerSprings_COMM	Local	County Organization	1
1838	CA0262020	CA_DeerSprings_COMM	Federal	USFS	1
1839	CA0272005	CA_DelNorte_CNTY	Unknown	Unknown	1
1840	CA0272005	CA_DelNorte_CNTY	Unknown	Unknown	1
1841	CA0272005	CA_DelNorte_CNTY	Unknown	Unknown	1
1842	CA0272005	CA_DelNorte_CNTY	Unknown	Unknown	1
1843	CA0272005	CA_DelNorte_CNTY	Federal	BLM	1
1844	CA0272005	CA_DelNorte_CNTY	State	Other State Agency	1
1845	CA0272005	CA_DelNorte_CNTY	State	Other State Agency	1
1846	CA0272005	CA_DelNorte_CNTY	State	State Dept of Forestry or Natural Resources	1
1847	CA0272005	CA_DelNorte_CNTY	State	State Dept of Forestry or Natural Resources	1
1848	CA0272005	CA_DelNorte_CNTY	State	State Dept of Forestry or Natural Resources	1
1849	CA0272005	CA_DelNorte_CNTY	State	State Dept of Forestry or Natural Resources	1
1850	CA0272005	CA_DelNorte_CNTY	State	State Dept of Forestry or Natural Resources	1
1851	CA0272005	CA_DelNorte_CNTY	State	State Dept of Forestry or Natural Resources	1
1852	CA0272005	CA_DelNorte_CNTY	State	State Dept of Forestry or Natural Resources	1
1853	CA0272005	CA_DelNorte_CNTY	State	Other State Agency	1
1854	CA0272005	CA_DelNorte_CNTY	NGO	Private Business	1
1855	CA0272005	CA_DelNorte_CNTY	Local	Local Fire District or Department	1
1856	CA0272005	CA_DelNorte_CNTY	Local	Local Fire District or Department	1
1857	CA0272005	CA_DelNorte_CNTY	Local	County Organization	1
1858	CA0272005	CA_DelNorte_CNTY	Local	County Organization	1
1859	CA0272005	CA_DelNorte_CNTY	Local	County Organization	1
1860	CA0272005	CA_DelNorte_CNTY	Local	County Organization	1
1861	CA0272005	CA_DelNorte_CNTY	Local	County Organization	1
1862	CA0272005	CA_DelNorte_CNTY	Local	County Organization	1
1863	CA0272005	CA_DelNorte_CNTY	Local	County Organization	1
1864	CA0272005	CA_DelNorte_CNTY	NGO	Community Fire Organization	1
1865	CA0272005	CA_DelNorte_CNTY	NGO	Community Fire Organization	1
1866	CA0272005	CA_DelNorte_CNTY	NGO	Community Fire Organization	1
1867	CA0272005	CA_DelNorte_CNTY	NGO	Community Fire Organization	1
1868	CA0272005	CA_DelNorte_CNTY	NGO	Community Fire Organization	1
1869	CA0272005	CA_DelNorte_CNTY	Local	County Organization	1
1870	CA0272005	CA_DelNorte_CNTY	Local	County Organization	1
1871	CA0272005	CA_DelNorte_CNTY	Local	County Organization	1
1872	CA0272005	CA_DelNorte_CNTY	Local	County Organization	1
1873	CA0272005	CA_DelNorte_CNTY	NGO	Tribal Organization	1
1874	CA0272005	CA_DelNorte_CNTY	Federal	Other Federal Agency	1
1875	CA0272005	CA_DelNorte_CNTY	NGO	Private Business	1
1876	CA0272005	CA_DelNorte_CNTY	NGO	Private Business	1
1877	CA0272005	CA_DelNorte_CNTY	NGO	Private Business	1
1878	CA0272005	CA_DelNorte_CNTY	Local	Local Fire District or Department	1
1879	CA0272005	CA_DelNorte_CNTY	Local	Local Fire District or Department	1
1880	CA0272005	CA_DelNorte_CNTY	Local	Local Fire District or Department	1
1881	CA0272005	CA_DelNorte_CNTY	NGO	Private Business	1
1882	CA0272005	CA_DelNorte_CNTY	NGO	Private Business	1
1883	CA0272005	CA_DelNorte_CNTY	Local	Local Fire District or Department	1
1884	CA0272005	CA_DelNorte_CNTY	State	Other State Agency	1
1885	CA0272005	CA_DelNorte_CNTY	Federal	Other Federal Agency	1
1886	CA0272005	CA_DelNorte_CNTY	Federal	Other Federal Agency	1
1887	CA0272005	CA_DelNorte_CNTY	Federal	Other Federal Agency	1
1888	CA0272005	CA_DelNorte_CNTY	NGO	Non-Profit Organization	1
1889	CA0272005	CA_DelNorte_CNTY	Local	Local Fire District or Department	1
1890	CA0272005	CA_DelNorte_CNTY	Local	Local Fire District or Department	1
1891	CA0272005	CA_DelNorte_CNTY	NGO	Tribal Organization	1
1892	CA0272005	CA_DelNorte_CNTY	NGO	Private Business	1
1893	CA0272005	CA_DelNorte_CNTY	NGO	Tribal Organization	1
1894	CA0272005	CA_DelNorte_CNTY	Federal	USFS	1
1895	CA0272005	CA_DelNorte_CNTY	Federal	USFS	1
1896	CA0272005	CA_DelNorte_CNTY	Federal	USFS	1
1897	CA0272005	CA_DelNorte_CNTY	Federal	USFS	1
1898	CA0272005	CA_DelNorte_CNTY	Federal	USFS	1
1899	CA0272005	CA_DelNorte_CNTY	Federal	USFS	1
1900	CA0272005	CA_DelNorte_CNTY	Federal	USFS	1
1901	CA0272005	CA_DelNorte_CNTY	Federal	USFS	1
1902	CA0272005	CA_DelNorte_CNTY	Federal	USFS	1
1903	CA0272005	CA_DelNorte_CNTY	NGO	Tribal Organization	1
1904	CA0272020	CA_DelNorte_CNTY	NGO	Individual	1
1905	CA0272020	CA_DelNorte_CNTY	NGO	Private Business	1
1906	CA0272020	CA_DelNorte_CNTY	NGO	Private Business	1
1907	CA0272020	CA_DelNorte_CNTY	NGO	Private Business	1
1908	CA0272020	CA_DelNorte_CNTY	State	State Dept of Forestry or Natural Resources	1
1909	CA0272020	CA_DelNorte_CNTY	State	State Dept of Forestry or Natural Resources	1
1910	CA0272020	CA_DelNorte_CNTY	Local	County Organization	1
1911	CA0272020	CA_DelNorte_CNTY	Local	County Organization	1
1912	CA0272020	CA_DelNorte_CNTY	NGO	Community Fire Organization	1
1913	CA0272020	CA_DelNorte_CNTY	NGO	Community Fire Organization	1
1914	CA0272020	CA_DelNorte_CNTY	NGO	Community Fire Organization	1
1915	CA0272020	CA_DelNorte_CNTY	Federal	USFS	1
1916	CA0272020	CA_DelNorte_CNTY	Federal	USFS	1
1917	CA0282009	CA_Descanso_COMM	State	State Dept of Forestry or Natural Resources	1
1918	CA0282009	CA_Descanso_COMM	State	Other State Agency	1
1919	CA0282009	CA_Descanso_COMM	NGO	Community Fire Organization	1
1920	CA0282009	CA_Descanso_COMM	NGO	Community Fire Organization	1
1921	CA0282009	CA_Descanso_COMM	Local	County Organization	1
1922	CA0282009	CA_Descanso_COMM	NGO	Community Fire Organization	1
1923	CA0282009	CA_Descanso_COMM	NGO	Community Fire Organization	1
1924	CA0282009	CA_Descanso_COMM	Federal	USFS	1
1925	CA0282018	CA_Descanso_COMM	State	State Dept of Forestry or Natural Resources	1
1926	CA0282018	CA_Descanso_COMM	State	State Dept of Forestry or Natural Resources	1
1927	CA0282018	CA_Descanso_COMM	NGO	Community Fire Organization	1
1928	CA0282018	CA_Descanso_COMM	NGO	Community Fire Organization	1
1929	CA0282018	CA_Descanso_COMM	NGO	Community Fire Organization	1
1930	CA0282018	CA_Descanso_COMM	Local	Local Fire District or Department	1
1931	CA0282018	CA_Descanso_COMM	NGO	Community Fire Organization	1
1932	CA0282018	CA_Descanso_COMM	NGO	Community Fire Organization	1
1933	CA0282018	CA_Descanso_COMM	Federal	USFS	1
1934	CA0282018	CA_Descanso_COMM	Federal	USFS	1
1935	CA0292011	CA_DiamondSprings_COMM	Local	Other Local or Regional Government Organization	1
1936	CA0292011	CA_DiamondSprings_COMM	NGO	Non-Profit Organization	1
1937	CA0292011	CA_DiamondSprings_COMM	Federal	BLM	1
1938	CA0292011	CA_DiamondSprings_COMM	State	State Dept of Forestry or Natural Resources	1
1939	CA0292011	CA_DiamondSprings_COMM	State	Other State Agency	1
1940	CA0292011	CA_DiamondSprings_COMM	Local	Local Fire District or Department	1
1941	CA0292011	CA_DiamondSprings_COMM	Local	County Organization	1
1942	CA0292011	CA_DiamondSprings_COMM	Local	County Organization	1
1943	CA0292011	CA_DiamondSprings_COMM	Local	Local Fire District or Department	1
1944	CA0292011	CA_DiamondSprings_COMM	NGO	Community Fire Organization	1
1945	CA0292011	CA_DiamondSprings_COMM	Local	County Organization	1
1946	CA0292011	CA_DiamondSprings_COMM	Local	County Organization	1
1947	CA0292011	CA_DiamondSprings_COMM	Local	County Organization	1
1948	CA0292011	CA_DiamondSprings_COMM	Local	Other Local or Regional Government Organization	1
1949	CA0292011	CA_DiamondSprings_COMM	NGO	Community Fire Organization	1
1950	CA0292011	CA_DiamondSprings_COMM	Local	City Organization	1
1951	CA0292011	CA_DiamondSprings_COMM	NGO	Community Fire Organization	1
1952	CA0292011	CA_DiamondSprings_COMM	Federal	Other Federal Agency	1
1953	CA0292011	CA_DiamondSprings_COMM	Federal	USFS	1
1954	CA0292011	CA_DiamondSprings_COMM	NGO	Private Business	1
1955	CA0292011	CA_DiamondSprings_COMM	NGO	Private Business	1
1956	CA0302018	CA_DulzuraBarrett_COMM	Federal	BLM	1
1957	CA0302018	CA_DulzuraBarrett_COMM	Federal	BLM	1
1958	CA0302018	CA_DulzuraBarrett_COMM	State	State Dept of Forestry or Natural Resources	1
1959	CA0302018	CA_DulzuraBarrett_COMM	NGO	Community Fire Organization	1
1960	CA0302018	CA_DulzuraBarrett_COMM	NGO	Community Fire Organization	1
1961	CA0302018	CA_DulzuraBarrett_COMM	Local	Local Fire District or Department	1
1962	CA0302018	CA_DulzuraBarrett_COMM	NGO	Community Fire Organization	1
1963	CA0302018	CA_DulzuraBarrett_COMM	NGO	Community Fire Organization	1
1964	CA0312009	CA_EastFoothills_COMM	State	State Dept of Forestry or Natural Resources	1
1965	CA0312009	CA_EastFoothills_COMM	NGO	Private Business	1
1966	CA0312009	CA_EastFoothills_COMM	NGO	Private Business	1
1967	CA0312009	CA_EastFoothills_COMM	NGO	Individual	1
1968	CA0312009	CA_EastFoothills_COMM	Local	Other Local or Regional Government Organization	1
1969	CA0312009	CA_EastFoothills_COMM	Local	Other Local or Regional Government Organization	1
1970	CA0312009	CA_EastFoothills_COMM	Local	Local Fire District or Department	1
1971	CA0312009	CA_EastFoothills_COMM	Local	Local Fire District or Department	1
1972	CA0312009	CA_EastFoothills_COMM	NGO	Community Fire Organization	1
1973	CA0312009	CA_EastFoothills_COMM	NGO	Community Fire Organization	1
1974	CA0322014	CA_ElCapitan_COMM	NGO	Tribal Organization	1
1975	CA0322014	CA_ElCapitan_COMM	Federal	BLM	1
1976	CA0322014	CA_ElCapitan_COMM	State	State Dept of Forestry or Natural Resources	1
1977	CA0322014	CA_ElCapitan_COMM	NGO	Community Fire Organization	1
1978	CA0322014	CA_ElCapitan_COMM	NGO	Community Fire Organization	1
1979	CA0322014	CA_ElCapitan_COMM	Local	Other Local or Regional Government Organization	1
1980	CA0322014	CA_ElCapitan_COMM	Local	Other Local or Regional Government Organization	1
1981	CA0322014	CA_ElCapitan_COMM	Local	Local Fire District or Department	1
1982	CA0322014	CA_ElCapitan_COMM	NGO	Non-Profit Organization	1
1983	CA0322014	CA_ElCapitan_COMM	Local	County Organization	1
1984	CA0322014	CA_ElCapitan_COMM	Local	Other Local or Regional Government Organization	1
1985	CA0322014	CA_ElCapitan_COMM	Federal	Other Federal Agency	1
1986	CA0322014	CA_ElCapitan_COMM	Federal	USFS	1
1987	CA0332017	CA_ElCerritoKensington_COMM	Unknown	Unknown	1
1988	CA0332017	CA_ElCerritoKensington_COMM	NGO	Non-Profit Organization	1
1989	CA0332017	CA_ElCerritoKensington_COMM	State	State Dept of Forestry or Natural Resources	1
1990	CA0332017	CA_ElCerritoKensington_COMM	NGO	Non-Profit Organization	1
1991	CA0332017	CA_ElCerritoKensington_COMM	NGO	Non-Profit Organization	1
1992	CA0332017	CA_ElCerritoKensington_COMM	NGO	Community Fire Organization	1
1993	CA0332017	CA_ElCerritoKensington_COMM	Local	Other Local or Regional Government Organization	1
1994	CA0332017	CA_ElCerritoKensington_COMM	Local	Local Fire District or Department	1
1995	CA0332017	CA_ElCerritoKensington_COMM	Local	Other Local or Regional Government Organization	1
1996	CA0332017	CA_ElCerritoKensington_COMM	Local	City Organization	1
1997	CA0332017	CA_ElCerritoKensington_COMM	NGO	Non-Profit Organization	1
1998	CA0332017	CA_ElCerritoKensington_COMM	Local	Local Fire District or Department	1
1999	CA0332017	CA_ElCerritoKensington_COMM	NGO	Non-Profit Organization	1
2000	CA0332017	CA_ElCerritoKensington_COMM	NGO	Non-Profit Organization	1
2001	CA0332017	CA_ElCerritoKensington_COMM	NGO	Individual	1
2002	CA0332017	CA_ElCerritoKensington_COMM	Local	City Organization	1
2003	CA0332017	CA_ElCerritoKensington_COMM	NGO	Non-Profit Organization	1
2004	CA0332017	CA_ElCerritoKensington_COMM	Local	City Organization	1
2005	CA0332017	CA_ElCerritoKensington_COMM	NGO	Non-Profit Organization	1
2006	CA0332017	CA_ElCerritoKensington_COMM	NGO	Non-Profit Organization	1
2007	CA0332017	CA_ElCerritoKensington_COMM	NGO	Non-Profit Organization	1
2008	CA0332017	CA_ElCerritoKensington_COMM	Local	Local Fire District or Department	1
2009	CA0332017	CA_ElCerritoKensington_COMM	NGO	Community Fire Organization	1
2010	CA0332017	CA_ElCerritoKensington_COMM	Local	City Organization	1
2011	CA0332017	CA_ElCerritoKensington_COMM	NGO	Private Business	1
2012	CA0332017	CA_ElCerritoKensington_COMM	NGO	Private Business	1
2013	CA0332017	CA_ElCerritoKensington_COMM	NGO	Homeowners Association	1
2014	CA0332017	CA_ElCerritoKensington_COMM	Local	Other Local or Regional Government Organization	1
2015	CA0342004	CA_ElDorado_CNTY	State	State Dept of Forestry or Natural Resources	1
2016	CA0342004	CA_ElDorado_CNTY	Local	County Organization	1
2017	CA0342004	CA_ElDorado_CNTY	Local	County Organization	1
2018	CA0342004	CA_ElDorado_CNTY	Local	County Organization	1
2019	CA0342004	CA_ElDorado_CNTY	NGO	Community Fire Organization	1
2020	CA0342004	CA_ElDorado_CNTY	NGO	Community Fire Organization	1
2021	CA0342004	CA_ElDorado_CNTY	NGO	Community Fire Organization	1
2022	CA0342004	CA_ElDorado_CNTY	Local	County Organization	1
2023	CA0342004	CA_ElDorado_CNTY	Local	County Organization	1
2024	CA0342004	CA_ElDorado_CNTY	Local	Other Local or Regional Government Organization	1
2025	CA0342004	CA_ElDorado_CNTY	NGO	Private Business	1
2026	CA0342004	CA_ElDorado_CNTY	Local	Other Local or Regional Government Organization	1
2028	CA0342004	CA_ElDorado_CNTY	NGO	University	1
2029	CA0342004	CA_ElDorado_CNTY	Local	City Organization	1
2030	CA0342004	CA_ElDorado_CNTY	Local	City Organization	1
2031	CA0342004	CA_ElDorado_CNTY	Local	Other Local or Regional Government Organization	1
2032	CA0342004	CA_ElDorado_CNTY	Local	Other Local or Regional Government Organization	1
2033	CA0342004	CA_ElDorado_CNTY	Local	City Organization	1
2034	CA0342004	CA_ElDorado_CNTY	Local	City Organization	1
2035	CA0342004	CA_ElDorado_CNTY	Local	Local Fire District or Department	1
2036	CA0342004	CA_ElDorado_CNTY	Federal	USFS	1
2037	CA0342011	CA_ElDorado_CNTY	Local	Other Local or Regional Government Organization	1
2038	CA0342011	CA_ElDorado_CNTY	NGO	Non-Profit Organization	1
2039	CA0342011	CA_ElDorado_CNTY	Federal	BLM	1
2040	CA0342011	CA_ElDorado_CNTY	State	State Dept of Forestry or Natural Resources	1
2041	CA0342011	CA_ElDorado_CNTY	State	Other State Agency	1
2042	CA0342011	CA_ElDorado_CNTY	Local	Local Fire District or Department	1
2043	CA0342011	CA_ElDorado_CNTY	Local	County Organization	1
2044	CA0342011	CA_ElDorado_CNTY	Local	Local Fire District or Department	1
2045	CA0342011	CA_ElDorado_CNTY	NGO	Community Fire Organization	1
2046	CA0342011	CA_ElDorado_CNTY	Local	County Organization	1
2047	CA0342011	CA_ElDorado_CNTY	Local	County Organization	1
2048	CA0342011	CA_ElDorado_CNTY	Local	County Organization	1
2049	CA0342011	CA_ElDorado_CNTY	Local	Other Local or Regional Government Organization	1
2050	CA0342011	CA_ElDorado_CNTY	Local	County Organization	1
2051	CA0342011	CA_ElDorado_CNTY	NGO	Community Fire Organization	1
2052	CA0342011	CA_ElDorado_CNTY	Local	City Organization	1
2053	CA0342011	CA_ElDorado_CNTY	NGO	Community Fire Organization	1
2054	CA0342011	CA_ElDorado_CNTY	Federal	Other Federal Agency	1
2055	CA0342011	CA_ElDorado_CNTY	Federal	USFS	1
2056	CA0342011	CA_ElDorado_CNTY	NGO	Private Business	1
2057	CA0342017	CA_ElDorado_CNTY	Local	Local Fire District or Department	1
2058	CA0342017	CA_ElDorado_CNTY	NGO	Community Fire Organization	1
2059	CA0342017	CA_ElDorado_CNTY	State	State Dept of Forestry or Natural Resources	1
2060	CA0342017	CA_ElDorado_CNTY	State	State Dept of Forestry or Natural Resources	1
2061	CA0342017	CA_ElDorado_CNTY	State	Other State Agency	1
2062	CA0342017	CA_ElDorado_CNTY	NGO	Community Fire Organization	1
2063	CA0342017	CA_ElDorado_CNTY	NGO	Community Fire Organization	1
2064	CA0342017	CA_ElDorado_CNTY	Local	Local Fire District or Department	1
2065	CA0342017	CA_ElDorado_CNTY	Local	County Organization	1
2066	CA0342017	CA_ElDorado_CNTY	NGO	Community Fire Organization	1
2067	CA0342017	CA_ElDorado_CNTY	NGO	Community Fire Organization	1
2068	CA0342017	CA_ElDorado_CNTY	NGO	Individual	1
2069	CA0342017	CA_ElDorado_CNTY	NGO	Individual	1
2070	CA0342017	CA_ElDorado_CNTY	Local	City Organization	1
2071	CA0342017	CA_ElDorado_CNTY	Local	Local Fire District or Department	1
2072	CA0342017	CA_ElDorado_CNTY	NGO	Community Fire Organization	1
2073	CA0342017	CA_ElDorado_CNTY	NGO	Community Fire Organization	1
2074	CA0342017	CA_ElDorado_CNTY	NGO	Community Fire Organization	1
2075	CA0342017	CA_ElDorado_CNTY	NGO	Community Fire Organization	1
2076	CA0342017	CA_ElDorado_CNTY	Local	Local Fire District or Department	1
2077	CA0342017	CA_ElDorado_CNTY	NGO	Community Fire Organization	1
2078	CA0342017	CA_ElDorado_CNTY	NGO	Community Fire Organization	1
2079	CA0342017	CA_ElDorado_CNTY	NGO	Community Fire Organization	1
2080	CA0342017	CA_ElDorado_CNTY	NGO	Community Fire Organization	1
2081	CA0342017	CA_ElDorado_CNTY	Local	City Organization	1
2082	CA0342017	CA_ElDorado_CNTY	NGO	Community Fire Organization	1
2083	CA0342017	CA_ElDorado_CNTY	NGO	Community Fire Organization	1
2084	CA0342017	CA_ElDorado_CNTY	NGO	Community Fire Organization	1
2085	CA0342017	CA_ElDorado_CNTY	NGO	Private Business	1
2086	CA0342017	CA_ElDorado_CNTY	NGO	Private Business	1
2087	CA0342017	CA_ElDorado_CNTY	NGO	Private Business	1
2088	CA0342017	CA_ElDorado_CNTY	NGO	Private Business	1
2089	CA0342017	CA_ElDorado_CNTY	Federal	USFS	1
2090	CA0342017	CA_ElDorado_CNTY	Federal	USFS	1
2091	CA0342017	CA_ElDorado_CNTY	NGO	Community Fire Organization	1
2092	CA0342017	CA_ElDorado_CNTY	NGO	Private Business	1
2093	CA0352009	CA_EucalyptusHills_COMM	Federal	BLM	1
2094	CA0352009	CA_EucalyptusHills_COMM	State	State Dept of Forestry or Natural Resources	1
2095	CA0352009	CA_EucalyptusHills_COMM	State	State Dept of Forestry or Natural Resources	1
2096	CA0352009	CA_EucalyptusHills_COMM	NGO	Community Fire Organization	1
2097	CA0352009	CA_EucalyptusHills_COMM	NGO	Community Fire Organization	1
2098	CA0352009	CA_EucalyptusHills_COMM	NGO	Community Fire Organization	1
2099	CA0352009	CA_EucalyptusHills_COMM	NGO	Homeowners Association	1
2100	CA0352009	CA_EucalyptusHills_COMM	Local	Local Fire District or Department	1
2101	CA0352009	CA_EucalyptusHills_COMM	NGO	Non-Profit Organization	1
2102	CA0352009	CA_EucalyptusHills_COMM	Local	County Organization	1
2104	CA0352009	CA_EucalyptusHills_COMM	Local	Other Local or Regional Government Organization	1
2105	CA0352009	CA_EucalyptusHills_COMM	Federal	Other Federal Agency	1
2106	CA0362005	CA_Fallbrook_COMM	State	State Dept of Forestry or Natural Resources	1
2107	CA0362005	CA_Fallbrook_COMM	NGO	Community Fire Organization	1
2108	CA0362005	CA_Fallbrook_COMM	NGO	Community Fire Organization	1
2109	CA0362005	CA_Fallbrook_COMM	NGO	Community Fire Organization	1
2110	CA0362005	CA_Fallbrook_COMM	Local	Local Fire District or Department	1
2111	CA0362005	CA_Fallbrook_COMM	NGO	Community Fire Organization	1
2112	CA0362005	CA_Fallbrook_COMM	Local	County Organization	1
2113	CA0372019	CA_CampoLakeMorena_COMM	Local	Local Fire District or Department	1
2114	CA0372019	CA_CampoLakeMorena_COMM	Federal	BLM	1
2115	CA0372019	CA_CampoLakeMorena_COMM	State	State Dept of Forestry or Natural Resources	1
2116	CA0372019	CA_CampoLakeMorena_COMM	State	State Dept of Forestry or Natural Resources	1
2117	CA0372019	CA_CampoLakeMorena_COMM	NGO	Community Fire Organization	1
2118	CA0372019	CA_CampoLakeMorena_COMM	NGO	Community Fire Organization	1
2119	CA0372019	CA_CampoLakeMorena_COMM	NGO	Community Fire Organization	1
2120	CA0372019	CA_CampoLakeMorena_COMM	NGO	Community Fire Organization	1
2121	CA0372019	CA_CampoLakeMorena_COMM	NGO	Community Fire Organization	1
2122	CA0372019	CA_CampoLakeMorena_COMM	Local	Local Fire District or Department	1
2123	CA0372019	CA_CampoLakeMorena_COMM	Local	Local Fire District or Department	1
2124	CA0372019	CA_CampoLakeMorena_COMM	Local	Local Fire District or Department	1
2125	CA0372019	CA_CampoLakeMorena_COMM	NGO	Community Fire Organization	1
2126	CA0372019	CA_CampoLakeMorena_COMM	Local	County Organization	1
2127	CA0372019	CA_CampoLakeMorena_COMM	NGO	Private Business	1
2128	CA0372019	CA_CampoLakeMorena_COMM	Local	Other Local or Regional Government Organization	1
2129	CA0372019	CA_CampoLakeMorena_COMM	NGO	Private Business	1
2130	CA0372019	CA_CampoLakeMorena_COMM	Federal	USFS	1
2131	CA0382013	CA_Folsom_COMM	Federal	BLM	1
2132	CA0382013	CA_Folsom_COMM	State	Other State Agency	1
2133	CA0382013	CA_Folsom_COMM	State	State Dept of Forestry or Natural Resources	1
2134	CA0382013	CA_Folsom_COMM	State	Other State Agency	1
2135	CA0382013	CA_Folsom_COMM	NGO	Homeowners Association	1
2136	CA0382013	CA_Folsom_COMM	Local	City Organization	1
2137	CA0382013	CA_Folsom_COMM	Local	Local Fire District or Department	1
2138	CA0382013	CA_Folsom_COMM	NGO	Community Fire Organization	1
2139	CA0382013	CA_Folsom_COMM	Local	City Organization	1
2140	CA0382013	CA_Folsom_COMM	Local	City Organization	1
2141	CA0382013	CA_Folsom_COMM	NGO	Homeowners Association	1
2142	CA0382013	CA_Folsom_COMM	NGO	Non-Profit Organization	1
2143	CA0382013	CA_Folsom_COMM	NGO	Individual	1
2144	CA0382013	CA_Folsom_COMM	Federal	Other Federal Agency	1
2146	CA0392007	CA_Foresta_COMM	NGO	Non-Profit Organization	1
2147	CA0392007	CA_Foresta_COMM	NGO	Individual	1
2148	CA0392007	CA_Foresta_COMM	NGO	Individual	1
2149	CA0392007	CA_Foresta_COMM	NGO	Individual	1
2150	CA0392007	CA_Foresta_COMM	NGO	Individual	1
2151	CA0392007	CA_Foresta_COMM	NGO	Individual	1
2152	CA0392007	CA_Foresta_COMM	NGO	Individual	1
2153	CA0392007	CA_Foresta_COMM	NGO	Individual	1
2154	CA0392007	CA_Foresta_COMM	NGO	Individual	1
2155	CA0392007	CA_Foresta_COMM	NGO	Individual	1
2156	CA0392007	CA_Foresta_COMM	NGO	Individual	1
2164	CA0392007	CA_Foresta_COMM	Federal	Other Federal Agency	1
2166	CA0392007	CA_Foresta_COMM	NGO	Private Business	1
2167	CA0392007	CA_Foresta_COMM	NGO	Private Business	1
2168	CA0392007	CA_Foresta_COMM	NGO	Private Business	1
2169	CA0392007	CA_Foresta_COMM	NGO	Private Business	1
2170	CA0402004	CA_ForksSalmon_COMM	NGO	Community Fire Organization	1
2171	CA0412009	CA_FountaingroveII_COMM	Local	City Organization	1
2172	CA0412009	CA_FountaingroveII_COMM	Unknown	Unknown	1
2173	CA0412009	CA_FountaingroveII_COMM	State	State Dept of Forestry or Natural Resources	1
2174	CA0412009	CA_FountaingroveII_COMM	State	State Dept of Forestry or Natural Resources	1
2175	CA0412009	CA_FountaingroveII_COMM	NGO	Homeowners Association	1
2176	CA0412009	CA_FountaingroveII_COMM	NGO	Homeowners Association	1
2177	CA0412009	CA_FountaingroveII_COMM	NGO	Homeowners Association	1
2178	CA0412009	CA_FountaingroveII_COMM	NGO	Homeowners Association	1
2179	CA0412009	CA_FountaingroveII_COMM	NGO	Homeowners Association	1
2180	CA0412009	CA_FountaingroveII_COMM	NGO	Homeowners Association	1
2188	CA0412009	CA_FountaingroveII_COMM	Local	Local Fire District or Department	1
2189	CA0412009	CA_FountaingroveII_COMM	Local	Local Fire District or Department	1
2190	CA0412009	CA_FountaingroveII_COMM	Local	Local Fire District or Department	1
2191	CA0412009	CA_FountaingroveII_COMM	Local	Local Fire District or Department	1
2192	CA0412009	CA_FountaingroveII_COMM	Local	Local Fire District or Department	1
2193	CA0412009	CA_FountaingroveII_COMM	Local	Other Local or Regional Government Organization	1
2194	CA0412009	CA_FountaingroveII_COMM	Local	County Organization	1
2195	CA0412009	CA_FountaingroveII_COMM	Local	County Organization	1
2196	CA0412009	CA_FountaingroveII_COMM	Local	County Organization	1
2197	CA0412009	CA_FountaingroveII_COMM	Local	County Organization	1
2198	CA0412009	CA_FountaingroveII_COMM	NGO	Community Fire Organization	1
2211	CA0422005	CA_FresnoKings_FPRD	Federal	Other Federal Agency	1
2213	CA0422005	CA_FresnoKings_FPRD	NGO	Community Fire Organization	1
2219	CA0422005	CA_FresnoKings_FPRD	Federal	USFS	1
2224	CA0422009	CA_FresnoKings_FPRD	State	State Dept of Forestry or Natural Resources	1
2225	CA0422009	CA_FresnoKings_FPRD	State	State Dept of Forestry or Natural Resources	1
2230	CA0422009	CA_FresnoKings_FPRD	NGO	Community Fire Organization	1
2235	CA0422009	CA_FresnoKings_FPRD	NGO	Community Fire Organization	1
2241	CA0422009	CA_FresnoKings_FPRD	Federal	USFS	1
2242	CA0422009	CA_FresnoKings_FPRD	Federal	USFS	1
2244	CA0422011	CA_FresnoKings_FPRD	Local	Local Fire District or Department	1
2245	CA0422011	CA_FresnoKings_FPRD	NGO	Tribal Organization	1
2246	CA0422011	CA_FresnoKings_FPRD	Federal	BLM	1
2247	CA0422011	CA_FresnoKings_FPRD	Federal	BLM	1
2248	CA0422011	CA_FresnoKings_FPRD	State	Other State Agency	1
2249	CA0422011	CA_FresnoKings_FPRD	State	Other State Agency	1
2250	CA0422011	CA_FresnoKings_FPRD	State	Other State Agency	1
2251	CA0422011	CA_FresnoKings_FPRD	State	Other State Agency	1
2252	CA0422011	CA_FresnoKings_FPRD	State	Other State Agency	1
2253	CA0422011	CA_FresnoKings_FPRD	Local	Local Fire District or Department	1
2254	CA0422011	CA_FresnoKings_FPRD	Local	City Organization	1
2255	CA0422011	CA_FresnoKings_FPRD	Local	Local Fire District or Department	1
2256	CA0422011	CA_FresnoKings_FPRD	Local	Local Fire District or Department	1
2257	CA0422011	CA_FresnoKings_FPRD	Local	Local Fire District or Department	1
2258	CA0422011	CA_FresnoKings_FPRD	Local	County Organization	1
2259	CA0422011	CA_FresnoKings_FPRD	NGO	Community Fire Organization	1
2260	CA0422011	CA_FresnoKings_FPRD	Local	Local Fire District or Department	1
2261	CA0422011	CA_FresnoKings_FPRD	Local	Local Fire District or Department	1
2262	CA0422011	CA_FresnoKings_FPRD	Local	Local Fire District or Department	1
2263	CA0422011	CA_FresnoKings_FPRD	Local	Other Local or Regional Government Organization	1
2264	CA0422011	CA_FresnoKings_FPRD	Local	Local Fire District or Department	1
2265	CA0422011	CA_FresnoKings_FPRD	Federal	Other Federal Agency	1
2266	CA0422011	CA_FresnoKings_FPRD	Federal	Other Federal Agency	1
2267	CA0422011	CA_FresnoKings_FPRD	NGO	Community Fire Organization	1
2268	CA0422011	CA_FresnoKings_FPRD	Local	Local Fire District or Department	1
2269	CA0422011	CA_FresnoKings_FPRD	NGO	Private Business	1
2270	CA0422011	CA_FresnoKings_FPRD	Local	Local Fire District or Department	1
2271	CA0422011	CA_FresnoKings_FPRD	Local	Local Fire District or Department	1
2272	CA0422011	CA_FresnoKings_FPRD	Local	Other Local or Regional Government Organization	1
2273	CA0422011	CA_FresnoKings_FPRD	Local	Local Fire District or Department	1
2274	CA0422011	CA_FresnoKings_FPRD	Local	Local Fire District or Department	1
2275	CA0422011	CA_FresnoKings_FPRD	Local	Local Fire District or Department	1
2276	CA0422011	CA_FresnoKings_FPRD	NGO	Non-Profit Organization	1
2277	CA0422011	CA_FresnoKings_FPRD	NGO	Private Business	1
2278	CA0422011	CA_FresnoKings_FPRD	NGO	Tribal Organization	1
2279	CA0422011	CA_FresnoKings_FPRD	Federal	Other Federal Agency	1
2280	CA0422011	CA_FresnoKings_FPRD	Federal	Other Federal Agency	1
2281	CA0422011	CA_FresnoKings_FPRD	Federal	USFS	1
2282	CA0422011	CA_FresnoKings_FPRD	Federal	USFS	1
2283	CA0432011	CA_Glenn_CNTY	Federal	BLM	1
2284	CA0432011	CA_Glenn_CNTY	Federal	Other Federal Agency	1
2285	CA0432011	CA_Glenn_CNTY	State	State Dept of Forestry or Natural Resources	1
2286	CA0432011	CA_Glenn_CNTY	State	State Dept of Forestry or Natural Resources	1
2287	CA0432011	CA_Glenn_CNTY	State	State Dept of Forestry or Natural Resources	1
2288	CA0432011	CA_Glenn_CNTY	NGO	Community Fire Organization	1
2289	CA0432011	CA_Glenn_CNTY	NGO	University	1
2290	CA0432011	CA_Glenn_CNTY	Local	Local Fire District or Department	1
2291	CA0432011	CA_Glenn_CNTY	Local	Local Fire District or Department	1
2292	CA0432011	CA_Glenn_CNTY	NGO	Individual	1
2293	CA0432011	CA_Glenn_CNTY	Local	County Organization	1
2294	CA0432011	CA_Glenn_CNTY	Local	Other Local or Regional Government Organization	1
2295	CA0432011	CA_Glenn_CNTY	Local	Other Local or Regional Government Organization	1
2296	CA0432011	CA_Glenn_CNTY	Local	Other Local or Regional Government Organization	1
2297	CA0432011	CA_Glenn_CNTY	Local	Other Local or Regional Government Organization	1
2298	CA0432011	CA_Glenn_CNTY	NGO	Individual	1
[truncated: 19,550 more rows]
