# Supplementary material for: Engagement in local and collaborative wildfire risk mitigation planning across the western U.S.—Evaluating participation and diversity in Community Wildfire Protection Plans
Source: PLoS One. 2022 Feb 9;17(2):e0263757. doi: 10.1371/journal.pone.0263757 (PMC8827427; doi:10.1371/journal.pone.0263757)
Supplement: S4 File — (ZIP) [file pone.0263757.s004.zip]

Archive with 6 entries (6 files):
- S3_boundaries/cwpp_boundaries.cpg
- S3_boundaries/cwpp_boundaries.shx
- S3_boundaries/cwpp_boundaries.dbf
- S3_boundaries/cwpp_boundaries.qpj
- S3_boundaries/cwpp_boundaries.prj
- S3_boundaries/cwpp_boundaries.shp
