# Supplementary material for: Engagement in local and collaborative wildfire risk mitigation planning across the western U.S.—Evaluating participation and diversity in Community Wildfire Protection Plans
Source: PLoS One. 2022 Feb 9;17(2):e0263757. doi: 10.1371/journal.pone.0263757 (PMC8827427; doi:10.1371/journal.pone.0263757)
Supplement: S5 File — (R) [file pone.0263757.s005.R]

# Regression model creation. Written by Matthew Bauer and Emily Palsa. Last updated 8/24/2021. 
#----set working directory, install and use packages , load data----

setwd("~/Desktop")

pacman::p_load(scales,texreg,clipr,broom,magrittr)

model <- read.csv("S5_regression.csv")

#----Create Model----

# Use this to refactor state in order to run the contrast function

model$state <- as.factor(model$state)

# Run the below function to set up contrast function

contrasts(model$state) <- contr.sum(11)

# Run this to create representation model

representation <- lm(model$representation ~ 
                       model$participation +
                       model$prepared_by_consultants +
                       model$cwpp_level +
                       model$year_range +
                       model$revision + 
                       model$planning_area  + 
                       model$state  +   
                       model$population  +
                       model$urban_rural_gradient  +
                       model$land_ownership_diversity  +
                       model$wildfire_risk  +
                       model$structural_density +
                       model$social_vulner_index)

# Copy summary table to clipboard

representation %>%
  tidy(conf.int = TRUE) %>%
  write_clip()

# Run this to create participation model

participation <- lm(model$participation ~ 
                      model$participation +
                      model$prepared_by_consultants +
                      model$cwpp_level +
                      model$year_range +
                      model$revision + 
                      model$planning_area  + 
                      model$state  +   
                      model$population  +
                      model$urban_rural_gradient  +
                      model$land_ownership_diversity  +
                      model$wildfire_risk  +
                      model$structural_density +
                      model$social_vulner_index)

# Copy summary table to clipboard

participation %>%
  tidy(conf.int = TRUE) %>%
  write_clip()

lm_list <- list(participation,representation)

htmlreg(lm_list, single.row = T, custom.model.names = c("participation","representation"),
        "table4pt1.html", stars = c(0.001, 0.01, 0.05, 0.1))

#----Create model w/ Wyoming----

# Use this to refactor state in order to run the contrast function

model$state <- as.factor(model$state)

# Refactor in order to make Wyoming state 10

model$state <- factor(model$state)

model$state <- factor(model$state, c('AZ','CA','CO','ID','MT','NM','NV','OR','UT','WY','WA'))

# Run to set up contrast function

contrasts(model$state) <- contr.sum(11)

# Run to create representation model

representation <- lm(model$representation ~ 
                       model$participation +
                       model$prepared_by_consultants +
                       model$cwpp_level +
                       model$year_range +
                       model$revision + 
                       model$planning_area  + 
                       model$state  +   
                       model$population  +
                       model$urban_rural_gradient  +
                       model$land_ownership_diversity  +
                       model$wildfire_risk  +
                       model$structural_density +
                       model$social_vulner_index)

# Copy summary table to clipboard

representation %>%
  tidy(conf.int = TRUE) %>%
  write_clip()

# Run to create participation model

participation <- lm(model$participation ~ 
                      model$participation +
                      model$prepared_by_consultants +
                      model$cwpp_level +
                      model$year_range +
                      model$revision + 
                      model$planning_area  + 
                      model$state  +   
                      model$population  +
                      model$urban_rural_gradient  +
                      model$land_ownership_diversity  +
                      model$wildfire_risk  +
                      model$structural_density +
                      model$social_vulner_index)

# Copy summary table to clipboard

participation %>%
  tidy(conf.int = TRUE) %>%
  write_clip()

lm_list <- list(participation,representation)

htmlreg(lm_list, single.row = T, custom.model.names = c("participation","representation"),
        "table4pt2.html", stars = c(0.001, 0.01, 0.05, 0.1))
