# Supplementary material for: Engagement in local and collaborative wildfire risk mitigation planning across the western U.S.—Evaluating participation and diversity in Community Wildfire Protection Plans
Source: PLoS One. 2022 Feb 9;17(2):e0263757. doi: 10.1371/journal.pone.0263757 (PMC8827427; doi:10.1371/journal.pone.0263757)
Supplement: S1 Dataset — (CSV) [file pone.0263757.s006.csv]

uid_year	participation	diversity	state	cwpp_level	year_range	revision	prepared_by_consultants	population	urban_rural_gradient	land_ownership_diversity	planning_area	structural_density	wildfire_risk	social_vulner_index
AZ0012004	0.009950249	0.253639296	AZ	CNTY	early	0	1	0.016521834	0.259389245	0.581301267	0.398755621	0.000130295	0.288758259	0.867790567
AZ0022010	0.114427861	0.741493199	AZ	CNTY	mid	0	1	0.048385042	0.895704236	0.810678941	0.184365389	0.000450254	0.243427221	0.431900685
AZ0032007	0.084577114	0.729628293	AZ	COMM	early	0	1	0.000532278	0.611544786	0.389837653	0.002626021	0.002896614	0.374102386	0.839158111
AZ0042006	0.039800995	0.814174725	AZ	COMM	early	0	1	3.08E-05	0.007813188	0.632359054	0.000811188	0.002885817	0.243434343	0.554296789
AZ0052014	0.034825871	0.759567928	AZ	CNTY	mid	0	1	0.029075289	0.636989326	0.780091826	0.203745023	0.000265391	0.316532274	0.6618381
AZ0062004	0.054726368	0.437776976	AZ	COMM	early	0	0	0.000139517	0.182766819	0.52860637	0.000871835	0.005736163	0.263425926	0.314213264
AZ0072008	0.07960199	0.550418305	AZ	COMM	mid	0	1	0.001888725	0.381204822	0.586758721	0.005681651	0.002791845	0.298049741	0.555225122
AZ0082010	0.109452736	0.464551487	AZ	COMM	mid	0	1	0.000329946	0.003664448	0.066736183	0.030463973	0.000411647	0.691064421	0.310548114
AZ0092005	0.218905473	0.902000411	AZ	COMM	early	0	0	0.022631233	0.861436411	0.271307581	0.048744198	0.001089042	0.701853435	0.304261305
AZ0092012	0.009950249	0.437776976	AZ	COMM	mid	1	0	0.022631233	0.861436411	0.271307581	0.048744198	0.001089042	0.701853435	0.304261305
AZ0092018	0.009950249	0.437776976	AZ	COMM	late	1	0	0.022631233	0.861436411	0.271307581	0.048744198	0.001089042	0.701853435	0.304261305
AZ0102005	0.049751244	0.654201364	AZ	COMM	early	0	0	3.65E-05	0.174310238	0.117178482	0.003107822	0.002229723	0.584085554	0.486128366
AZ0112005	0.039800995	0.752795498	AZ	COMM	early	0	0	0.000972693	0.660834758	0.177694888	0.017907552	0.000451982	0.642288483	0.565270007
AZ0122010	0.059701493	0.767125711	AZ	CNTY	mid	0	1	0.00624763	0.648533174	0.162123503	0.079797421	0.000429403	0.684373649	0.6904138
AZ0122015	0.019900498	0.552413039	AZ	CNTY	late	1	0	0.00624763	0.648533174	0.162123503	0.079797421	0.000429403	0.684373649	0.6904138
AZ0132004	0.273631841	0.874929703	AZ	COMM	early	0	0	0.003696203	0.666804256	0.165527127	0.013009939	0.001675485	0.779059509	0.333888269
AZ0142016	0.084577114	0.641560615	AZ	CNTY	late	0	0	0.005535595	0.553278366	0.083792173	0.046961248	0.000561075	0.748363244	0.507112596
AZ0152005	0.114427861	0.918092489	AZ	CNTY	early	0	0	0.008778202	0.535626007	0.833960146	0.155632721	0.00013548	0.44183238	0.817310936
AZ0162005	0.07960199	0.966509461	AZ	CNTY	early	0	1	0.002199855	0.534313144	0.579065579	0.062380331	0.000242305	0.524739762	0.864489796
AZ0172006	0.049751244	0.563564433	AZ	COMM	early	0	0	0.001679799	0.205150857	0.445667178	0.077170058	0.000301515	0.070965902	0.546346765
AZ0182006	0.049751244	0.49439008	AZ	COMM	early	0	0	0.001458035	0.594812119	0.524198616	0.015506552	0.000652895	0.390177184	0.934549504
AZ0192010	0.228855721	0.342707068	AZ	CNTY	mid	0	1	1	0.976362003	0.956276096	0.312264578	0.004655144	0.320639047	0.455833815
AZ0192011	0.228855721	0.342707068	AZ	CNTY	mid	1	0	1	0.976362003	0.956276096	0.312264578	0.004655144	0.320639047	0.455833815
AZ0192014	0.024875622	0.621914655	AZ	CNTY	mid	1	1	1	0.976362003	0.956276096	0.312264578	0.004655144	0.320639047	0.455833815
AZ0202008	0.089552239	0.760964876	AZ	CNTY	mid	0	1	0.047982048	0.770363561	0.708167799	0.482035684	0.000241656	0.426685198	0.752908761
AZ0212004	0.029850746	0.403026167	AZ	COMM	early	0	1	0.006907697	0.605060903	0.542526606	0.017603227	0.002204706	0.641323166	0.714130919
AZ0212006	0.044776119	0.599630708	AZ	COMM	early	1	0	0.006907697	0.605060903	0.542526606	0.017603227	0.002204706	0.641323166	0.714130919
AZ0212007	0.044776119	0.599630708	AZ	COMM	early	1	0	0.006907697	0.605060903	0.542526606	0.017603227	0.002204706	0.641323166	0.714130919
AZ0212009	0.099502488	0.660563062	AZ	COMM	mid	1	0	0.006907697	0.605060903	0.542526606	0.017603227	0.002204706	0.641323166	0.714130919
AZ0212016	0.034825871	0.690516299	AZ	COMM	late	1	1	0.006907697	0.605060903	0.542526606	0.017603227	0.002204706	0.641323166	0.714130919
AZ0222016	0.059701493	0.878566808	AZ	CNTY	late	0	1	0.015143376	0.579700367	0.700270741	0.141762794	0.000328452	0.296952255	0.815947045
AZ0232013	0.248756219	0.638134276	AZ	CNTY	mid	0	1	0.237277357	0.924765089	1	0.302500936	0.001300037	0.241660081	0.813097665
AZ0242007	0.099502488	0.882561569	AZ	COMM	early	0	1	7.84E-05	0.101421425	0.779096071	0.002857982	0.001343918	0.151339764	0.883196861
AZ0252007	0.024875622	0.713983495	AZ	COMM	early	0	1	0.002049278	0.958785681	0.636551819	0.000960875	0.014439585	0.494498382	0.340657547
AZ0262004	0.024875622	0.713983495	AZ	COMM	early	0	0	3.07E-05	0.790459349	0.000216921	0.000259592	0.014844526	0.838810642	0.137754496
AZ0272009	0.094527363	0.678837588	AZ	CNTY	mid	0	1	0.10001327	0.780953775	0.848785888	0.180103112	0.001104215	0.421529502	0.737591061
AZ0272018	0.049751244	0.704420731	AZ	CNTY	late	1	1	0.10001327	0.780953775	0.848785888	0.180103112	0.001104215	0.421529502	0.737591061
AZ0282018	0.089552239	0.691842196	AZ	CNTY	late	0	1	0.01073739	0.731168284	0.575360168	0.040255	0.000667169	0.388729733	0.524870868
AZ0292007	0.129353234	0.901519692	AZ	COMM	early	0	1	0.000538559	0.211969249	0.66919059	0.006382347	0.001809517	0.421998723	0.373054198
AZ0302004	0.194029851	0.64576423	AZ	COMM	early	0	0	0.017118404	0.735482749	0.695360261	0.052486936	0.001118006	0.545709692	0.504057752
AZ0302005	0.194029851	0.64576423	AZ	COMM	early	1	0	0.017118404	0.735482749	0.695360261	0.052486936	0.001118006	0.545709692	0.504057752
AZ0302011	0.228855721	0.525935001	AZ	COMM	mid	1	0	0.017118404	0.735482749	0.695360261	0.052486936	0.001118006	0.545709692	0.504057752
AZ0302018	0.184079602	0.522390448	AZ	COMM	late	1	0	0.017118404	0.735482749	0.695360261	0.052486936	0.001118006	0.545709692	0.504057752
AZ0312014	0.069651741	0.651554202	AZ	COMM	mid	0	0	0.000173058	0.002849525	0.242184714	0.000624715	0.013388006	0.735894773	0.513970378
CA0012015	0.194029851	0.892300891	CA	CNTY	late	0	0	0.382743196	0.99611405	0.417916209	0.028034167	0.019048767	0.786592009	0.294293674
CA0022006	0.039800995	0.752795498	CA	CNTY	early	0	0	0.000240165	0.000415116	0.272946009	0.028702874	0.000630086	0.580014558	0.851440521
CA0032006	0.124378109	0.619128496	CA	COMM	early	0	0	0.004595265	0.726172636	0.671784772	0.003445956	0.004593382	0.768526102	0.448527838
CA0032010	0.119402985	0.872058069	CA	COMM	mid	1	0	0.004595265	0.726172636	0.671784772	0.003445956	0.004593382	0.768526102	0.448527838
CA0042004	0.104477612	0.57464781	CA	COMM	early	0	1	0.001651725	0.826724443	0.026359003	0.000324516	0.027613136	0.66153282	0.190589683
CA0052004	0.059701493	0.767125711	CA	CNTY	early	0	1	0.008877491	0.395767865	0.398184725	0.023304924	0.001648503	0.685818768	0.571849124
CA0062005	0.119402985	0.73456311	CA	COMM	early	0	0	1.12E-06	0.024867725	0.196442112	1.85E-05	0.061801883	0.846560847	0.472644828
CA0062014	0.119402985	0.709788287	CA	COMM	mid	1	0	1.12E-06	0.024867725	0.196442112	1.85E-05	0.061801883	0.846560847	0.472644828
CA0062018	0.024875622	0.621914655	CA	COMM	late	1	1	1.12E-06	0.024867725	0.196442112	1.85E-05	0.061801883	0.846560847	0.472644828
CA0072016	0.094527363	0.329171923	CA	COMM	late	0	0	0.000324338	0.101567625	0.156826411	0.000722567	0.003680304	0.678606965	0.47737374
CA0082005	0.049751244	0.786205104	CA	COMM	early	0	0	0.013114108	0.901351224	0.365369438	0.017964247	0.003622124	0.770751369	0.471521169
CA0092012	0.024875622	0.529845816	CA	COMM	mid	0	0	0.000730961	0.369106145	0.255986728	0.001579877	0.004033265	0.551457195	0.195734333
CA0102003	0.059701493	0.742642511	CA	COMM	early	0	0	7.01E-05	0	0.016258366	0.000145854	0.012463657	0.720987654	0.070651088
CA0102005	0.004975124	0	CA	COMM	early	1	1	7.01E-05	0	0.016258366	0.000145854	0.012463657	0.720987654	0.070651088
CA0102013	0.044776119	0.668249066	CA	COMM	mid	1	0	7.01E-05	0	0.016258366	0.000145854	0.012463657	0.720987654	0.070651088
CA0112011	0.019900498	0.199401246	CA	COMM	mid	0	0	4.07E-06	0	0.381470756	0.000113286	0.007271406	0.620976116	0.535401153
CA0122006	0.084577114	0.493916866	CA	COMM	early	0	0	0.004484926	0.85132847	0.262872116	0.00961848	0.002862024	0.775652487	0.458382747
CA0132005	0.109452736	0.719373389	CA	CNTY	early	0	0	0.052166743	0.810982846	0.433083416	0.066758523	0.001442	0.69323562	0.612016564
CA0132008	0.134328358	0.768217946	CA	CNTY	mid	1	0	0.052166743	0.810982846	0.433083416	0.066758523	0.001442	0.69323562	0.612016564
CA0132012	0.174129353	0.906120711	CA	CNTY	mid	1	0	0.052166743	0.810982846	0.433083416	0.066758523	0.001442	0.69323562	0.612016564
CA0132014	0.169154229	0.885760319	CA	CNTY	mid	1	0	0.052166743	0.810982846	0.433083416	0.066758523	0.001442	0.69323562	0.612016564
CA0132015	0.2039801	0.877351215	CA	CNTY	late	1	0	0.052166743	0.810982846	0.433083416	0.066758523	0.001442	0.69323562	0.612016564
CA0132020	0.243781095	0.928585975	CA	CNTY	late	1	0	0.052166743	0.810982846	0.433083416	0.066758523	0.001442	0.69323562	0.612016564
CA0152017	0.199004975	0.872869985	CA	CNTY	late	0	0	0.010514506	0.245911213	0.457182968	0.039619308	0.000997367	0.730658559	0.521446359
CA0162008	0.049751244	0.414309779	CA	COMM	mid	0	0	0.003196288	0.925361523	0.151900294	0.000430128	0.03569307	0.853535354	0.403380584
CA0172006	0.029850746	0.587791028	CA	COMM	early	0	0	1.11E-05	0.401032468	0.281956671	2.88E-05	0.040092181	0.794612795	0.688032015
CA0182004	0.024875622	0.713983495	CA	COMM	early	0	0	2.70E-06	0	0.249697644	0.000166733	0.008278031	0.821455939	0.618833816
CA0192009	0.004975124	0	CA	COMM	mid	0	0	3.23E-06	0.260270071	0	6.19E-06	0.236858753	0.716049383	0.167990447
CA0202016	0.114427861	0.856084544	CA	COMM	late	0	0	0.004212865	0.927104748	0.588582534	0.003047577	0.00601708	0.5722707	0.25640569
CA0212009	0.119402985	0.646686544	CA	CNTY	mid	0	0	0.263863343	0.992073105	0.479638169	0.028364462	0.012542153	0.728020845	0.371602257
CA0212019	0.2039801	0.906255177	CA	CNTY	late	1	0	0.263863343	0.992073105	0.479638169	0.028364462	0.012542153	0.728020845	0.371602257
CA0222010	0.044776119	0.583702634	CA	COMM	mid	0	0	0.003943963	0.140684621	0.392897167	0.038255053	0.000451949	0.651006378	0.712762188
CA0232006	0.034825871	0.621464669	CA	COMM	early	0	0	0.000614422	0.844601407	0.418389996	0.000215916	0.038320673	0.690510253	0.274947714
CA0242008	0.054726368	0.604539251	CA	COMM	mid	0	1	0.000481361	0.38607441	0.313822384	0.001747465	0.004724737	0.738792588	0.077196429
CA0252014	0.019900498	0.53084907	CA	COMM	mid	0	0	9.14E-05	0.101664595	0.079567232	0.00020076	0.013778676	0.635253054	0.476980312
CA0262005	0.054726368	0.584865223	CA	COMM	early	0	0	0.095990155	0.932695116	0.242422072	0.010080382	0.01482509	0.779748428	0.501898179
CA0262016	0.099502488	0.840116824	CA	COMM	late	1	0	0.095990155	0.932695116	0.242422072	0.010080382	0.01482509	0.779748428	0.501898179
CA0262020	0.034825871	0.690516299	CA	COMM	late	1	0	0.095990155	0.932695116	0.242422072	0.010080382	0.01482509	0.779748428	0.501898179
CA0272005	0.31840796	0.888747886	CA	CNTY	early	0	1	0.006351713	0.663245872	0.529860704	0.042947948	0.000371275	0.808808442	0.826770432
CA0272020	0.059701493	0.692554731	CA	CNTY	late	1	1	0.006351713	0.663245872	0.529860704	0.042947948	0.000371275	0.808808442	0.826770432
CA0282009	0.034825871	0.552413039	CA	COMM	mid	0	0	0.00083104	0.233604733	0.699551386	0.002846243	0.002446261	0.760516727	0.497612935
CA0282018	0.044776119	0.48638975	CA	COMM	late	1	0	0.00083104	0.233604733	0.699551386	0.002846243	0.002446261	0.760516727	0.497612935
CA0292011	0.099502488	0.919032973	CA	COMM	mid	0	1	0.01196718	0.572841364	0.253271203	0.008196119	0.004379633	0.711318105	0.399674198
CA0302018	0.034825871	0.483361409	CA	COMM	late	0	0	0.002324251	0.736722773	0.69761901	0.00303496	0.004659084	0.707755521	0.708859672
CA0312009	0.044776119	0.696572981	CA	COMM	mid	0	1	0.005492026	0.971165936	0.182399916	0.000390055	0.037939348	0.667858207	0.365414187
CA0322014	0.059701493	0.878566808	CA	COMM	mid	0	0	0.008521413	0.895184405	0.80425609	0.002399614	0.012103601	0.749106754	0.493760117
CA0332017	0.134328358	0.75345974	CA	COMM	late	0	0	0.008747022	0.999925035	0.225269395	0.000222524	0.104864629	0.881585811	0.257021138
CA0342004	0.099502488	0.787506059	CA	CNTY	early	0	0	0.043567189	0.653022906	0.498328747	0.069342483	0.001386008	0.703185703	0.325620067
CA0342011	0.094527363	0.912503947	CA	CNTY	mid	1	1	0.043567189	0.653022906	0.498328747	0.069342483	0.001386008	0.703185703	0.325620067
CA0342017	0.174129353	0.683003414	CA	CNTY	late	1	1	0.043567189	0.653022906	0.498328747	0.069342483	0.001386008	0.703185703	0.325620067
CA0352009	0.054726368	0.834711351	CA	COMM	mid	0	0	0.000371499	0.962219583	0.051367523	0.000118993	0.023478934	0.722222222	0.371524977
CA0362005	0.029850746	0.459745138	CA	COMM	early	0	0	0.023658809	0.786976324	0.643319992	0.009560607	0.005577848	0.735669601	0.450660986
CA0372019	0.084577114	0.729628293	CA	COMM	late	0	0	0.00035121	0	0.695748698	0.002865685	0.000865617	0.741880342	0.870170818
CA0382013	0.064676617	0.878890751	CA	COMM	mid	0	0	0.01816739	0.999997815	0.337130881	0.001161073	0.040242507	0.897372233	0.234052581
CA0392007	0.074626866	0.393261445	CA	COMM	early	0	1	8.73E-06	0	0.012571658	0.000326279	0.007016864	0.42078853	0.671929209
CA0412009	0.099502488	0.681113489	CA	COMM	mid	0	0	0.003366407	0.961857478	0.242718437	0.000497215	0.040671054	0.701329535	0.240011907
CA0422005	0.009950249	0.437776976	CA	FPRD	early	0	0	0.057426847	0.704260319	0.11238499	0.092866734	0.001586343	0.67412076	0.846328273
CA0422009	0.024875622	0.437776976	CA	FPRD	mid	1	0	0.057426847	0.704260319	0.11238499	0.092866734	0.001586343	0.67412076	0.846328273
CA0422011	0.189054726	0.820954382	CA	FPRD	mid	1	0	0.057426847	0.704260319	0.11238499	0.092866734	0.001586343	0.67412076	0.846328273
CA0432011	0.144278607	0.915461469	CA	CNTY	mid	0	0	0.006462867	0.591288009	0.409032634	0.052715712	0.000420863	0.578266116	0.812593558
CA0442005	0.009950249	0.253639296	CA	COMM	early	0	0	1.73E-05	0.722610198	0	4.85E-06	0.572711849	0.666666667	0.528633169
CA0462011	0.049751244	0.735685112	CA	COMM	mid	0	1	0.007162085	0.999299047	0.178630731	0.000271642	0.050791459	0.841704718	0.47294836
CA0462012	0.039800995	0.729628293	CA	COMM	mid	1	1	0.007162085	0.999299047	0.178630731	0.000271642	0.050791459	0.841704718	0.47294836
CA0472010	0.124378109	0.869486487	CA	COMM	mid	0	0	0.004631711	0.721523262	0.666544454	0.003600186	0.004395505	0.769427047	0.45882301
CA0482005	0.019900498	0.53084907	CA	COMM	early	0	0	0.000367294	0	0.796061374	0.002788518	0.002328453	0.657234484	0.538343308
CA0492013	0.099502488	0.687418806	CA	COMM	mid	0	0	0.001504715	0.231519565	0.203649481	0.001851357	0.006758806	0.603617571	0.645209757
CA0502018	0.019900498	0.641331677	CA	COMM	late	0	0	0.000141516	0	0.803298554	0.003376859	0.000871588	0.819886666	0.763508489
CA0512010	0.223880597	0.867770795	CA	CNTY	mid	0	0	0.195604761	0.968745671	0.593103715	0.064467171	0.004083518	0.69341199	0.397366632
CA0522009	0.114427861	0.886387576	CA	COMM	mid	0	0	0.005363895	0.352650944	0.2691898	0.00393408	0.00387455	0.777670579	0.47443904
CA0522018	0.054726368	0.676934062	CA	COMM	late	1	1	0.005363895	0.352650944	0.2691898	0.00393408	0.00387455	0.777670579	0.47443904
CA0532006	0.144278607	0.710576272	CA	COMM	early	0	1	0.000172737	0	0.3543986	0.001492177	0.0015562	0.812545587	0.380172761
CA0532012	0.019900498	0.199401246	CA	COMM	mid	1	1	0.000172737	0	0.3543986	0.001492177	0.0015562	0.812545587	0.380172761
CA0532017	0.004975124	0	CA	COMM	late	1	0	0.000172737	0	0.3543986	0.001492177	0.0015562	0.812545587	0.380172761
CA0552015	0.044776119	0.7309638	CA	COMM	late	0	0	1.76E-05	0	0.326480054	6.44E-05	0.063531191	0.785602504	0.22006332
CA0562016	0.084577114	0.464180627	CA	COMM	late	0	0	0.000426639	0.002514685	0.378257935	0.006079043	0.002226838	0.654135935	0.624602356
CA0572004	0.144278607	0.804059412	CA	CNTY	early	0	0	0.0124855	0.510327375	0.687448638	0.086489687	0.00059904	0.638810847	0.484787362
CA0582010	0.029850746	0.621914655	CA	COMM	mid	0	0	5.81E-05	0	0.40488239	0.002323334	0.003072787	0.567414051	0.494242356
CA0592011	0.099502488	0.919032973	CA	COMM	mid	0	1	0.011758686	0.582820497	0.253525983	0.007966745	0.004005628	0.711220595	0.407032306
CA0602019	0.2039801	0.838929283	CA	CNTY	late	0	1	0.031403866	0.702415403	0.639026458	0.147096103	0.000381845	0.679811589	0.591021324
CA0612005	0.049751244	0.735685112	CA	FPRD	early	0	0	0.040395903	0.639953283	0.633275541	0.321647033	0.000253163	0.661402642	0.665006949
CA0622009	0.134328358	0.828390182	CA	CNTY	mid	0	1	0.004152965	0.535688004	0.763425517	0.373709023	3.80E-05	0.412348581	0.793464074
CA0632018	0.019900498	0.420366462	CA	COMM	late	0	0	7.01E-05	0	0.264693796	0.000262836	0.010636624	0.620530565	0.221220791
CA0632019	0.124378109	0.475123702	CA	COMM	late	1	0	7.01E-05	0	0.264693796	0.000262836	0.010636624	0.620530565	0.221220791
CA0642007	0.094527363	0.80144346	CA	COMM	early	0	1	4.92E-05	0	0.527145578	0.003258075	0.001560989	0.532365647	0.656693242
CA0652017	0.597014925	0.102536789	CA	COMM	late	0	0	0.000997734	1	0.257569594	2.80E-05	0.148458961	0.860215054	0.084038789
CA0662011	0.089552239	0.616291391	CA	COMM	mid	0	1	0.001862727	0.243712773	0.612143635	0.02661475	0.000458202	0.602999555	0.71239622
CA0682009	0.179104478	0.945868505	CA	CNTY	mid	0	1	0.014829662	0.668935147	0.604366105	0.052071381	0.000734577	0.722324569	0.762427881
CA0692004	0.009950249	0.437776976	CA	COMM	early	0	0	2.95E-06	0	0.565672544	8.18E-05	0.010002906	0.64416315	0.535401153
CA0702008	0.124378109	0.82418158	CA	COMM	mid	0	0	0.003677606	0.980451302	0.427808994	0.000504793	0.040026054	0.691127695	0.28444049
CA0702010	0.189054726	0.841583287	CA	COMM	mid	1	0	0.003677606	0.980451302	0.427808994	0.000504793	0.040026054	0.691127695	0.28444049
CA0712004	0.009950249	0	CA	COMM	early	0	1	0.012133767	0.754186099	0.478678265	0.020582796	0.002689514	0.857580944	0.143436447
CA0722005	0.029850746	0.38082899	CA	COMM	early	0	1	0.006757986	0.551879839	0.246061782	0.016456129	0.000858916	0.587285286	0.671005337
CA0732014	0.014925373	0.437776976	CA	COMM	mid	0	1	8.94E-05	0.910556003	0.023878692	1.56E-05	0.097457203	0.836601307	0.180994161
CA0742006	0.169154229	0.785947594	CA	CNTY	early	0	1	0.007119332	0.2947438	0.679774277	0.193508595	9.30E-05	0.614143125	0.533697679
CA0742009	0.124378109	0.788022777	CA	CNTY	mid	1	0	0.007119332	0.2947438	0.679774277	0.193508595	9.30E-05	0.614143125	0.533697679
CA0742015	0.104477612	0.65063426	CA	CNTY	late	1	0	0.007119332	0.2947438	0.679774277	0.193508595	9.30E-05	0.614143125	0.533697679
CA0742017	0.059701493	0.7246324	CA	CNTY	late	1	0	0.007119332	0.2947438	0.679774277	0.193508595	9.30E-05	0.614143125	0.533697679
CA0742018	0.059701493	0.60756811	CA	CNTY	late	1	0	0.007119332	0.2947438	0.679774277	0.193508595	9.30E-05	0.614143125	0.533697679
CA0742019	0.109452736	0.728438817	CA	CNTY	late	1	0	0.007119332	0.2947438	0.679774277	0.193508595	9.30E-05	0.614143125	0.533697679
CA0752009	0.039800995	0.691416272	CA	COMM	mid	0	1	0.001215143	0.701203724	0.394033276	0.001462962	0.007864039	0.761449622	0.064127274
CA0762007	0.069651741	0.286956642	CA	COMM	early	0	0	0.000400536	0.293944134	0.07707711	0.000794512	0.009661585	0.72214643	0.207328812
CA0772009	0.064676617	0.584995237	CA	COMM	mid	0	0	0.003054627	0.993113641	0.304632189	0.000450777	0.014039994	0.610743194	0.46812667
CA0782009	0.044776119	0.596872358	CA	COMM	mid	0	0	5.08E-05	0	0.442868526	0.001372438	0.002286752	0.754167871	0.64638645
CA0792008	0.069651741	0.606768171	CA	CNTY	mid	0	0	0.035960429	0.670742189	0.503060542	0.080134611	0.000979511	0.706898255	0.634758377
CA0802009	0.223880597	1	CA	FPRD	mid	0	0	0.101634806	0.75347651	0.576075602	0.208033438	0.000695991	0.701058815	0.710900325
CA0812005	0.004975124	0.276206519	CA	CNTY	early	0	0	0.060050634	0.934799882	0.721626893	0.020095092	0.005052816	0.796251564	0.257693622
CA0812016	0.139303483	0.596603159	CA	CNTY	late	1	0	0.060050634	0.934799882	0.721626893	0.020095092	0.005052816	0.796251564	0.257693622
CA0812020	0.189054726	0.71367172	CA	CNTY	late	1	1	0.060050634	0.934799882	0.721626893	0.020095092	0.005052816	0.796251564	0.257693622
CA0822010	0.457711443	0.687079435	CA	CNTY	mid	0	0	0.004024233	1.20E-05	0.710533775	0.054962604	0.000274385	0.668226946	0.573183159
CA0822021	0.049751244	0.635246377	CA	CNTY	late	1	1	0.004024233	1.20E-05	0.710533775	0.054962604	0.000274385	0.668226946	0.573183159
CA0832018	0.044776119	0.129539641	CA	COMM	late	0	0	0.001352779	0.102806218	0.634437474	0.021815639	0.000746968	0.64514802	0.795052062
CA0842005	0.253731343	0.920065618	CA	CNTY	early	0	0	0.020149796	0.547697203	0.527993797	0.138954581	0.000334828	0.64752934	0.778578319
CA0842015	0.119402985	0.826544609	CA	CNTY	late	1	0	0.020149796	0.547697203	0.527993797	0.138954581	0.000334828	0.64752934	0.778578319
CA0862006	0.014925373	0.414309779	CA	COMM	early	0	0	0.000593707	0.694592742	0.398012419	0.002077121	0.005157364	0.839437203	0.488098285
CA0872011	0.044776119	0.595401563	CA	COMM	mid	0	0	0.0005062	0.958538564	0.389475453	0.00010008	0.06487883	0.721672167	0.044204419
CA0882005	0.029850746	0.775409732	CA	CNTY	early	0	0	0.002057643	0.300438025	0.636200499	0.177158103	3.69E-05	0.614927661	0.66256365
CA0882008	0.029850746	0.775409732	CA	CNTY	mid	1	0	0.002057643	0.300438025	0.636200499	0.177158103	3.69E-05	0.614927661	0.66256365
CA0882017	0.054726368	0.880745771	CA	CNTY	late	1	0	0.002057643	0.300438025	0.636200499	0.177158103	3.69E-05	0.614927661	0.66256365
CA0892009	0.084577114	0.821697133	CA	CNTY	mid	0	1	0.00330576	0.541675943	0.587908512	0.118814355	0.000237297	0.522986474	0.462030654
CA0902010	0.039800995	0.814174725	CA	CNTY	mid	0	1	0.100125389	0.901843621	0.577609344	0.12021045	0.001074284	0.682251929	0.727258117
CA0902016	0.044776119	0.807055589	CA	CNTY	late	1	1	0.100125389	0.901843621	0.577609344	0.12021045	0.001074284	0.682251929	0.727258117
CA0902019	0.044776119	0.807055589	CA	CNTY	late	1	1	0.100125389	0.901843621	0.577609344	0.12021045	0.001074284	0.682251929	0.727258117
CA0912005	0.034825871	0.621464669	CA	COMM	early	0	0	0.000105103	0	0.327430404	0.001086799	0.00576888	0.777681411	0.632850092
CA0912018	0.029850746	0.587791028	CA	COMM	late	1	0	0.000105103	0	0.327430404	0.001086799	0.00576888	0.777681411	0.632850092
CA0922008	0.149253731	0.870764322	CA	COMM	mid	0	0	0.007638289	0.992141927	0.458751684	0.002130101	0.007780072	0.775499873	0.323294208
CA0932006	0.044776119	0.565239889	CA	COMM	early	0	1	0.001635108	0.461329623	0.716109387	0.020806496	0.000488199	0.649577512	0.595418024
CA0942010	0.034825871	0.483361409	CA	COMM	mid	0	0	0.000470315	0.502813961	0.098348671	0.00114542	0.01153859	0.623601965	0.3286274
CA0952005	0.094527363	0.627251359	CA	COMM	early	0	1	2.05E-06	0.531178954	0.034567626	1.71E-05	0.159846412	0.713450292	0.796089262
CA0962004	0.099502488	0.861287929	CA	CNTY	early	0	1	0.022925577	0.578649242	0.514669898	0.038358476	0.001566007	0.688336385	0.414819625
CA0962008	0.23880597	0.713983495	CA	CNTY	mid	1	0	0.022925577	0.578649242	0.514669898	0.038358476	0.001566007	0.688336385	0.414819625
CA0962016	0.169154229	0.939018156	CA	CNTY	late	1	0	0.022925577	0.578649242	0.514669898	0.038358476	0.001566007	0.688336385	0.414819625
CA0972006	0.273631841	0.787947802	CA	FPRD	early	0	0	0.152237135	0.795871865	0.541592917	0.182876668	0.001506764	0.683026832	0.42824756
CA0982019	0.099502488	0.661113423	CA	COMM	late	0	0	8.89E-05	0	0.509991814	0.002130984	0.000618814	0.749653397	0.762736977
CA0992008	0.099502488	0.716351188	CA	CNTY	mid	0	0	0.000336276	0.007946975	0.980481672	0.008251459	0.000970609	0.795555043	0.768804352
CA1002011	0.084577114	0.706461087	CA	COMM	mid	0	0	3.95E-05	0.536180308	0.326005043	0.000206821	0.011985033	0.551971326	0.07262521
CA1012017	0.258706468	0.973216358	CA	CNTY	late	0	1	0.731881363	0.998566599	0.529713936	0.027216253	0.034346969	0.939073244	0.325247959
CA1022009	0.044776119	0.675722496	CA	COMM	mid	0	0	0.000292152	0	0.060431584	0.021841211	0.000315765	0.788410075	0.780607507
CA1022012	0.044776119	0.696572981	CA	COMM	mid	1	0	0.000292152	0	0.060431584	0.021841211	0.000315765	0.788410075	0.780607507
CA1032018	0.029850746	0.529845816	CA	COMM	late	0	0	0.000521647	0.442161883	0.297449995	0.001324801	0.003311402	0.823325453	0.664609198
CA1042009	0.009950249	0.276206519	CA	COMM	mid	0	1	0.019962894	0.995470368	0.38305613	0.001155704	0.045253783	0.749699158	0.284898262
CA1052005	0.034825871	0.690516299	CA	COMM	early	0	0	0.000100589	0.040038506	0.453673925	0.002386626	0.00140675	0.822557852	0.762658716
CA1052015	0.069651741	0.867170327	CA	COMM	late	1	0	0.000100589	0.040038506	0.453673925	0.002386626	0.00140675	0.822557852	0.762658716
CA1052019	0.109452736	0.827186473	CA	COMM	late	1	0	0.000100589	0.040038506	0.453673925	0.002386626	0.00140675	0.822557852	0.762658716
CA1062006	0.039800995	0.668249066	CA	FPRD	early	0	0	0.000338276	0.025576345	0.28186859	0.002349969	0.00191255	0.806811614	0.729234625
CA1062016	0.059701493	0.793580187	CA	FPRD	late	1	0	0.000338276	0.025576345	0.28186859	0.002349969	0.00191255	0.806811614	0.729234625
CA1062019	0.07960199	0.712892728	CA	FPRD	late	1	0	0.000338276	0.025576345	0.28186859	0.002349969	0.00191255	0.806811614	0.729234625
CA1072011	0.119402985	0.649772437	CA	COMM	mid	0	0	0.000963169	0.002940827	0.17487405	0.00138138	0.008328182	0.719077568	0.415581109
CA1082012	0.024875622	0.345708136	CA	CNTY	mid	0	1	0.089070146	0.862146286	0.524577184	0.058780333	0.002848043	0.689769616	0.290085278
CA1092005	0.109452736	0.788718488	CA	CNTY	early	0	0	0.00431084	0.259757482	0.401780338	0.105050027	0.000266268	0.662294352	0.449664033
CA1092019	0.064676617	0.728759872	CA	CNTY	late	1	0	0.00431084	0.259757482	0.401780338	0.105050027	0.000266268	0.662294352	0.449664033
CA1102016	0.069651741	0.844243114	CA	COMM	late	0	0	0.000268044	2.29E-05	0.664392477	0.002186489	0.00171478	0.770592434	0.870169751
CA1102019	0.114427861	0.568639131	CA	COMM	late	1	0	0.000268044	2.29E-05	0.664392477	0.002186489	0.00171478	0.770592434	0.870169751
CA1112006	0.054726368	0.713983495	CA	COMM	early	0	0	3.01E-05	0.088846291	0.001248266	3.79E-05	0.060159841	0.823848238	0.415788678
CA1112018	0.07960199	0.739045269	CA	COMM	late	1	0	3.01E-05	0.088846291	0.001248266	3.79E-05	0.060159841	0.823848238	0.415788678
CA1122019	0.009950249	0.253639296	CA	COMM	late	0	0	0.010029879	0.997489113	0.439418972	0.000368803	0.099384939	0.77720504	0.250522899
CA1132011	0.074626866	0.824050714	CA	COMM	mid	0	1	0.001445274	0.988792683	0.082275719	0.000428077	0.039613667	0.602134886	0.104580998
CA1142013	0.034825871	0.617577435	CA	CNTY	mid	0	0	0.000163652	0	0.557450805	0.001334135	0.003983506	0.71660076	0.870168752
CA1142018	0.084577114	0.67359697	CA	CNTY	late	1	0	0.000163652	0	0.557450805	0.001334135	0.003983506	0.71660076	0.870168752
CA1152009	0.233830846	0.729854725	CA	FPRD	mid	0	0	0.515714878	0.962194196	0.794806232	0.1009719	0.006800634	0.811356172	0.647628959
CA1162008	0.014925373	0.552413039	CA	COMM	mid	0	1	2.91E-05	0.52556047	8.28E-07	2.21E-05	0.201206417	0.70531401	0.369139865
CA1172008	0.119402985	0.850461851	CA	COMM	mid	0	0	0.005125197	0.64639544	0.847896634	0.008820668	0.002212131	0.754194433	0.672588042
CA1182014	0.144278607	0.821497796	CA	CNTY	mid	0	1	0.352061729	0.979367487	0.248800817	0.03824338	0.013452333	0.711766723	0.484640205
CA1192007	0.034825871	0.759567928	CA	COMM	early	0	0	0.000479746	0	0.027628688	0.030975086	0.000200496	0.778220586	0.644029279
CA1202010	0.044776119	0.696572981	CA	CNTY	mid	0	1	0.013948372	0.759953716	0.266225306	0.05092713	0.000640753	0.603159826	0.55096974
CA1212006	0.064676617	0.824539473	CA	CNTY	early	0	0	0.766044308	0.967030279	0.936099711	0.142412744	0.007089963	0.819554944	0.609616553
CA1212019	0.049751244	0.855078832	CA	CNTY	late	1	0	0.766044308	0.967030279	0.936099711	0.142412744	0.007089963	0.819554944	0.609616553
CA1222006	0.104477612	0.78873638	CA	COMM	early	0	1	0.004424605	0.443137543	0.569333208	0.017960225	0.001768073	0.760193257	0.549788264
CA1232009	0.094527363	0.079104707	CA	CNTY	mid	0	0	0.065184193	0.834041627	0.546432227	0.11801576	0.000927858	0.639739238	0.409211465
CA1232013	0.049751244	0.566072024	CA	CNTY	mid	1	0	0.065184193	0.834041627	0.546432227	0.11801576	0.000927858	0.639739238	0.409211465
CA1232019	0.149253731	0.567815467	CA	CNTY	late	1	0	0.065184193	0.834041627	0.546432227	0.11801576	0.000927858	0.639739238	0.409211465
CA1242011	0.074626866	0.636666118	CA	COMM	mid	0	1	0.00108496	0.990038934	0.593811386	0.000134929	0.031681664	0.754925138	0.441660012
CA1252006	0.029850746	0.587791028	CA	COMM	early	0	1	0.039781536	0.986989622	0.161144636	0.002308439	0.034763935	0.78977869	0.476165375
CA1252007	0.054726368	0.537867671	CA	COMM	early	1	1	0.039781536	0.986989622	0.161144636	0.002308439	0.034763935	0.78977869	0.476165375
CA1262005	0.004975124	0.276206519	CA	CNTY	early	0	0	0.102760974	0.949821073	0.664937102	0.096002016	0.001427522	0.762310736	0.534365766
CA1272010	0.014925373	0.414309779	CA	CNTY	mid	0	0	0.444230218	0.973557011	0.573691861	0.037090169	0.017580151	0.765372526	0.387269528
CA1272018	0.014925373	0.414309779	CA	CNTY	late	1	0	0.444230218	0.973557011	0.573691861	0.037090169	0.017580151	0.765372526	0.387269528
CA1282010	0.169154229	0.783685106	CA	COMM	mid	0	1	0.012768634	0.77667052	0.684171646	0.006801817	0.004366506	0.647262582	0.184102847
CA1282013	0.368159204	0.894037758	CA	COMM	mid	1	1	0.012768634	0.77667052	0.684171646	0.006801817	0.004366506	0.647262582	0.184102847
CA1302006	0.044776119	0.53084907	CA	COMM	early	0	0	0.007048819	0.997788731	0.345742031	0.00031853	0.039722588	0.831858407	0.180964145
CA1302018	0.024875622	0	CA	COMM	late	1	0	0.007048819	0.997788731	0.345742031	0.00031853	0.039722588	0.831858407	0.180964145
CA1312008	0.099502488	0.671805364	CA	COMM	mid	0	1	5.47E-07	0	0	3.54E-05	0.092483591	0.744744745	0.654471927
CA1322008	0.014925373	0	CA	FPRD	mid	0	0	0.043919413	0.663621557	0.54067077	0.257422748	0.00032806	0.675111529	0.648811016
CA1322018	0.034825871	0.414309779	CA	FPRD	late	1	0	0.043919413	0.663621557	0.54067077	0.257422748	0.00032806	0.675111529	0.648811016
CA1342002	0.004975124	0.276206519	CA	CNTY	early	0	1	0.000702318	0.002785118	0.447929461	0.038202566	0.000300046	0.668460931	0.371660526
CA1342014	0.059701493	0.60756811	CA	CNTY	mid	1	1	0.000702318	0.002785118	0.447929461	0.038202566	0.000300046	0.668460931	0.371660526
CA1352008	0.124378109	0	CA	CNTY	mid	0	0	0.01004175	0.341665948	0.519148694	0.267576951	0.000117217	0.661256129	0.728214532
CA1352019	0.134328358	0.811271913	CA	CNTY	late	1	1	0.01004175	0.341665948	0.519148694	0.267576951	0.000117217	0.661256129	0.728214532
CA1362012	0.139303483	0.217013025	CA	COMM	mid	0	0	0.001387201	0.633209682	0.180053949	0.001769465	0.003913105	0.652005701	0.277604414
CA1372008	0.024875622	0.713983495	CA	CNTY	mid	0	0	0.11545321	0.876465588	0.370340029	0.0612501	0.002932802	0.707693779	0.402766835
CA1372015	0.049751244	0.621914655	CA	CNTY	late	1	0	0.11545321	0.876465588	0.370340029	0.0612501	0.002932802	0.707693779	0.402766835
CA1382005	0.074626866	0.567614488	CA	FPRD	early	0	0	0.318578023	0.897681317	0.509179712	0.260192054	0.001771461	0.636516149	0.597763189
CA1392009	0.288557214	0.849955946	CA	CNTY	mid	0	0	0.118077786	0.994701606	0.543054711	0.003904063	0.040895437	0.911273736	0.581058662
CA1402010	0.109452736	0.690667611	CA	COMM	mid	0	0	0.019556047	0.86987842	0.237635387	0.006038265	0.007021935	0.645751135	0.528316239
CA1412015	0.024875622	0.621914655	CA	COMM	late	0	0	2.36E-07	0	0.021466115	3.88E-06	0.218869917	0.933333333	0.762736977
CA1422018	0.084577114	0.889254701	CA	COMM	late	0	0	0.00081796	0.83322871	0.382079504	0.001044158	0.008452272	0.588485663	0.090214992
CA1432005	0.044776119	0.7309638	CA	COMM	early	0	0	0.003690509	1	0.199592765	0.000106609	0.180062345	0.838647343	0.283460502
CA1442005	0.039800995	0.668249066	CA	FPRD	early	0	0	0.021278112	0.518825979	0.451451213	0.169497865	0.000286141	0.594709545	0.806648886
CA1452008	0.064676617	0.676515896	CA	COMM	mid	0	0	0.009397868	0.521274633	0.45610232	0.055371807	0.000639325	0.578144529	0.700454914
CA1462005	0.134328358	0.929646136	CA	COMM	early	0	0	0.00884861	0.590964784	0.295894147	0.036471699	0.000690289	0.583281567	0.837653912
CA1472007	0.049751244	0.7309638	CA	COMM	early	0	0	0.006692071	0.999848253	0.602287924	0.00035953	0.055517988	0.743634259	0.162376813
CA1482005	1	0.263781197	CA	CNTY	early	0	0	0.00293392	1.52E-05	0.380068511	0.131412107	0.000163741	0.716432433	0.694192082
CA1482010	0.144278607	0.553641422	CA	CNTY	mid	1	0	0.00293392	1.52E-05	0.380068511	0.131412107	0.000163741	0.716432433	0.694192082
CA1482015	0.258706468	0.654101047	CA	CNTY	late	1	0	0.00293392	1.52E-05	0.380068511	0.131412107	0.000163741	0.716432433	0.694192082
CA1482020	0.23880597	0.603749068	CA	CNTY	late	1	0	0.00293392	1.52E-05	0.380068511	0.131412107	0.000163741	0.716432433	0.694192082
CA1492010	0.07960199	0.799734949	CA	CNTY	mid	0	1	0.106708198	0.845204004	0.712819242	0.175493116	0.000816867	0.621146428	0.704219698
CA1502009	0.064676617	0.760516528	CA	FPRD	mid	0	0	0.117701805	0.821664399	0.430764715	0.109658129	0.00162921	0.683656471	0.590566
CA1512004	0.004975124	0	CA	COMM	early	0	1	0.000222994	0	0.443775565	0.004271253	0.000891118	0.537144874	0.712583616
CA1532010	0.029850746	0.587791028	CA	FPRD	mid	1	0	0.034499197	0.995974034	0.147101685	0.00129877	0.050983749	0.893424036	0.614469135
CA1542005	0.044776119	0.696572981	CA	COMM	early	0	1	0.000235967	0.018318392	0.212981201	0.00029417	0.020163681	0.63003663	0.451726453
CA1552002	0.004975124	0.276206519	CA	COMM	early	0	1	0.000599074	0	0.54712056	0.00288299	0.002184927	0.758956139	0.396460847
CA1562008	0.044776119	0.630037045	CA	COMM	mid	0	1	0.015649226	0.669380082	0.541067923	0.014809296	0.003277088	0.730437515	0.3452191
CA1572005	0.019900498	0.53084907	CA	COMM	early	0	0	0.00014343	0.882626939	0.074998498	7.70E-05	0.043030902	0.834019204	0.337154079
CA1582015	0.034825871	0.759567928	CA	COMM	late	0	0	8.16E-06	0	0.395745686	3.36E-05	0.078447555	0.725146199	0.309217209
CA1592007	0.014925373	0.224080307	CA	COMM	early	0	1	3.86E-05	0	0.666599382	0.000662048	0.003456626	0.598154065	0.557841565
CA1602015	0.024875622	0.179540431	CA	COMM	late	0	0	0.004270757	1	0.121122382	0.000116316	0.139039007	0.879706152	0.211362837
CA1612014	0.124378109	0.713569928	CA	COMM	mid	0	0	0.008880071	0.994150926	0.571106132	0.00047058	0.052233534	0.907066576	0.261414789
CA1622017	0.029850746	0.587791028	CA	COMM	late	0	1	0.007397399	0.932103885	0.364306287	0.008277706	0.004653384	0.764441316	0.471177748
CA1632020	0.288557214	0.216623027	CA	COMM	late	0	0	0.000349892	1	0.041382255	9.97E-05	0.077609283	0.238836968	0.09250528
CA1642017	0	0	CA	COMM	late	0	0	0.001259193	0.922878728	0.427061227	0.000221902	0.023367697	0.728632479	0.149236673
CA1652020	0.189054726	0.808892319	CA	COMM	late	0	0	0.000719126	0.315994633	0.307431755	0.001107018	0.007258777	0.596571181	0.30775053
CA1662018	0.07960199	0.555705677	CA	COMM	late	0	0	0.000704076	0.701907278	0.242052251	0.000684334	0.006390822	0.675026123	0.260107189
CA1672020	0.15920398	0.716512274	CA	COMM	late	0	0	0.000207828	0.086857357	0.128502778	0.001258815	0.003810391	0.703193727	0.47139177
CA1682020	0.07960199	0.720857631	CA	COMM	late	0	1	0.040985726	0.966590304	0.341023382	0.004348433	0.016623054	0.729557659	0.415531293
CA1692020	0.189054726	0.68836365	CA	COMM	late	0	0	0.000204252	0.566426859	0.326922181	0.000176543	0.011450355	0.641077441	0.219957111
CA1702018	0.054726368	0.696608091	CA	FPRD	late	0	0	9.79E-05	2.41E-06	0.028638951	0.002147567	0.002611368	0.557180479	0.341749597
CA1712019	0.213930348	0.485009939	CA	COMM	late	0	0	0.000413739	0.91281119	0.213494219	0.000116111	0.030448417	0.654320988	0.417964624
CA1722016	0.114427861	0.601493355	CA	COMM	late	0	0	0.000474049	0	0.436183781	0.009520658	0.000330231	0.45248322	0.525960476
CA1732011	0.422885572	0.762101314	CA	COMM	mid	0	0	0.000135867	0.001923469	0.374963749	0.008102539	0.000457476	0.810746212	0.602302403
CA1742016	0.049751244	0.654201364	CA	COMM	late	0	1	0.000127939	0.001991319	0.076793908	0.001036187	0.005275692	0.727181419	0.771919712
CA1752018	0.089552239	0.766264087	CA	COMM	late	0	0	0.000494414	0.638836692	0.366635744	0.007881529	0.000764144	0.590882353	0.853648338
CA1762016	0.044776119	0.568657819	CA	FPRD	late	0	1	0.001332458	0.947690928	0.048108878	0.000322307	0.027224186	0.512218964	0.246911487
CA1772021	0.07960199	0.530643959	CA	COMM	late	0	1	0.019978357	0.997695015	0.244925068	0.000638694	0.062756467	0.758329105	0.428571495
CA1782016	0.07960199	0.779505056	CA	CNTY	late	0	1	0.445281322	0.98916041	0.440522256	0.048348151	0.012087907	0.730919939	0.31502021
CA1802005	0.089552239	0.53084907	CA	FPRD	early	0	0	0.00011454	0.000100825	0.466787793	0.002657943	0.002981852	0.750996201	0.548658469
CA1802017	0.104477612	0.500286826	CA	FPRD	late	1	0	0.00011454	0.000100825	0.466787793	0.002657943	0.002981852	0.750996201	0.548658469
CA1812016	0.064676617	0.785081399	CA	FPRD	late	0	1	0.004048473	0.654457366	0.548898742	0.005039255	0.00393086	0.610488264	0.211695409
CA1822012	0.069651741	0.437776976	CA	COMM	mid	0	0	0.000434688	0.600664407	0.72164353	0.000870596	0.008669642	0.54026975	0.429054074
CO0012009	0.039800995	0.814174725	CO	CNTY	mid	0	1	0.003720857	0.631342771	0.706443877	0.027179003	0.000623867	0.257524679	0.777451401
CO0022009	0.492537313	0.25659261	CO	COMM	mid	0	0	4.04E-05	0.001542424	0.4756262	0.001563915	0.003064658	0.51459442	0.098093022
CO0042018	0.014925373	0.276206519	CO	COMM	late	0	0	7.71E-07	0	0	4.35E-06	0.293500374	0.222222222	0.246763621
CO0062008	0.07960199	0.844494825	CO	CNTY	mid	0	0	0.003061736	0.406225011	0.646413899	0.050410719	0.000481755	0.4784912	0.419974377
CO0072008	0.049751244	0.613783801	CO	COMM	mid	0	1	1.03E-05	0.55877538	0	6.63E-05	0.118216251	0.321367521	0.03487587
CO0092011	0.174129353	0.570927575	CO	CNTY	mid	0	0	0.000817305	6.35E-06	0.265934787	0.094341696	8.55E-05	0.351628966	0.659220641
CO0102005	0.029850746	0.617577435	CO	COMM	early	0	1	0.000128948	0	0.631861953	0.010240168	0.000374523	0.116165296	0.707227482
CO0112008	0.049751244	0.613783801	CO	COMM	mid	0	1	1.10E-05	0.531218014	0.072330007	7.66E-05	0.035037057	0.122383253	0.015687353
CO0122007	0.054726368	0.587163847	CO	COMM	early	0	1	1.32E-05	0.572545054	0.125611004	7.63E-05	0.09390599	0.347031963	0.025901711
CO0132011	0.119402985	0.692554731	CO	CNTY	mid	0	0	0.001336681	0.62025096	0.256938384	0.058485752	9.13E-05	0.153629805	0.899280953
CO0142007	0.054726368	0.604539251	CO	FPRD	early	0	1	0.004202685	0.470015491	0.178880152	0.003998441	0.005460617	0.622551347	0.135294775
CO0152007	0.039800995	0.42778726	CO	COMM	early	0	0	6.36E-05	0.390840702	0.31160916	0.000546438	0.012615036	0.645458737	0.149294708
CO0162016	0.054726368	0.437776976	CO	COMM	late	0	1	0.004465499	0.444870468	0.051876414	0.002042323	0.010883374	0.391756272	0.064174599
CO0172009	0.009950249	0.253639296	CO	COMM	mid	0	1	1.29E-05	0.45713041	0.003523887	0.000390408	0.011447005	0.436572813	0.562793784
CO0192011	0.273631841	0.577798449	CO	CNTY	mid	0	1	0.074502788	0.910879546	0.726424876	0.029836867	0.005238501	0.622550076	0.150560624
CO0202006	0.039800995	0.814174725	CO	FPRD	early	0	1	0.000151768	0.19556299	0.255660109	0.0004306	0.011559504	0.775153106	0.260051668
CO0212007	0.034825871	0.388246673	CO	FPRD	early	0	1	0.003247392	0.865844563	0.404999517	0.001009114	0.020854234	0.472928177	0.150712172
CO0222014	0.049751244	0.553762629	CO	COMM	mid	0	0	7.60E-06	0.015755529	0	0.000444504	0.011612757	0.573696145	0.113783909
CO0232008	0.089552239	0.773390578	CO	FPRD	mid	0	0	0.002669812	0.711251101	0.680127704	0.015163792	0.000796355	0.457688719	0.443627433
CO0242008	0.014925373	0.552413039	CO	COMM	mid	0	0	3.70E-05	0.583076674	0	2.33E-05	0.071713752	0.364444444	0.028155497
CO0252014	0.019900498	0.53084907	CO	COMM	mid	0	1	8.57E-05	0.70863836	0.359452308	0.000193974	0.013115137	0.684343434	0.381211773
CO0262015	0.134328358	0.48876014	CO	COMM	late	0	0	4.24E-05	0.062395029	0.057665025	0.000192047	0.016642499	0.534798535	0.521592068
CO0272010	0.014925373	0.552413039	CO	COMM	mid	0	0	0.004525173	0.904287897	0.24408554	0.001454997	0.013734784	0.441213976	0.073594286
CO0282011	0.07960199	0.798112391	CO	COMM	mid	0	1	8.28E-06	0	0.029276125	0.000114907	0.012495383	0.504504505	0.549635617
CO0292015	0.059701493	0.708593566	CO	FPRD	late	0	0	0.001726971	0.40674014	0.505994334	0.008570651	0.001177511	0.349202286	0.585718376
CO0302008	0.044776119	0.599630708	CO	FPRD	mid	0	1	0.000293082	0	0.129047583	0.00777347	0.000863479	0.594142768	0.754802247
CO0312009	0.034825871	0.552413039	CO	FPRD	mid	0	1	0.000303451	0	0.439199301	0.003935127	0.001196394	0.185313137	0.969979485
CO0322009	0.064676617	0.625278853	CO	CNTY	mid	0	0	0.004516564	0.625820237	0.490292122	0.039356521	0.000586378	0.294790617	0.316484144
CO0332007	0.044776119	0.4891481	CO	COMM	early	0	0	0.000381369	0	0.588094691	0.014954366	0.00040007	0.401750487	0.123493668
CO0332012	0.049751244	0.411855643	CO	COMM	mid	1	0	0.000381369	0	0.588094691	0.014954366	0.00040007	0.401750487	0.123493668
CO0342011	0.039800995	0.60686984	CO	CNTY	mid	0	0	0.000468083	0.000208768	0.096361805	0.069243356	6.23E-05	0.327385968	0.596158317
CO0352007	0.029850746	0.38082899	CO	COMM	early	0	1	0.021210854	0.992412705	0.272995589	0.001040668	0.048363208	0.84463895	0.221178825
CO0362007	0.044776119	0.433906796	CO	COMM	early	0	1	0.002527569	0.97763287	0.258127802	0.000292273	0.045160555	0.843589744	0.327603814
CO0372008	0.07960199	0.700627737	CO	CNTY	mid	0	1	0.002197839	0.000636629	0.487810634	0.015789356	0.002036957	0.500078847	0.195604254
CO0382008	0.024875622	0.495095007	CO	FPRD	mid	0	1	0.000680218	0.432322136	0.576185672	0.001856197	0.006604379	0.649002157	0.076800595
CO0392007	0.119402985	0.543395397	CO	COMM	early	0	0	2.99E-05	0	0.00662004	0.000132085	0.016122368	0.633053221	0.450721675
CO0402009	0.004975124	0	CO	COMM	mid	0	0	0.000330064	0.00017798	0.479683011	0.005502603	0.00161718	0.500806113	0.260053547
CO0402011	0.019900498	0.53084907	CO	COMM	mid	1	0	0.000330064	0.00017798	0.479683011	0.005502603	0.00161718	0.500806113	0.260053547
CO0422011	0.15920398	0.814638303	CO	COMM	mid	0	0	0.021337999	0.98158646	0.379371285	0.002021025	0.037627741	0.696712938	0.267488754
CO0432004	0.104477612	0.763916558	CO	COMM	early	0	1	2.35E-06	0.886966373	0.185905082	1.00E-05	0.301319792	0.022222222	0.281527547
CO0442012	0.044776119	0.751814285	CO	COMM	mid	0	1	1.11E-06	0.290413428	0.01070593	3.03E-06	0.761133714	0.488888889	0.306091206
CO0462008	0.029850746	0.617577435	CO	CNTY	mid	0	1	0.000842124	1.57E-05	0.01171441	0.044509149	0.000217584	0.268707296	0.883284532
CO0472015	0.054726368	0.742642511	CO	FPRD	late	0	0	0.000519644	0.016545389	0.418358584	0.005832926	0.000761079	0.37795602	0.591768487
CO0482019	0.114427861	0.750478186	CO	COMM	late	0	0	7.97E-06	0	0.062332854	5.95E-05	0.031913468	0.517241379	0.566215402
CO0492011	0.154228856	0.644366212	CO	CNTY	mid	0	0	0.001331401	0.000836257	0.227547803	0.030688785	0.000203484	0.075695982	0.901573527
CO0502008	0.054726368	0.615822863	CO	COMM	mid	0	0	2.47E-05	0	0.375559965	0.001307379	0.002742593	0.168534907	0.160181851
CO0512013	0.024875622	0.713983495	CO	COMM	mid	0	0	0.00028611	0.928727086	0.108414705	0.000104934	0.039979053	0.785634119	0.236907947
CO0522019	0.054726368	0.391742556	CO	COMM	late	0	0	9.30E-06	0	0.014683718	0.000235893	0.015038314	0.282012955	0.542882039
CO0532007	0.169154229	0.855272073	CO	CNTY	early	0	0	0.001103196	6.40E-06	0.465141684	0.028196765	0.000534735	0.403861428	0.542811412
CO0542015	0	0	CO	COMM	late	0	1	0.000158414	0.884325609	0.430634603	0.000401007	0.008960724	0.415693321	0.636455638
CO0552009	0.049751244	0.7309638	CO	COMM	mid	0	1	4.37E-06	0.290413428	0.010033358	1.87E-05	0.196774183	0.619883041	0.306091206
CO0562009	0.019900498	0.641331677	CO	FPRD	mid	0	1	0.000807353	0	0.584760049	0.012954952	0.000423747	0.198515854	0.667641662
CO0572011	0.139303483	0.754641055	CO	CNTY	mid	0	1	0.007059706	0.368256406	0.613272184	0.044691219	0.000398832	0.326146257	0.563099167
CO0592011	0.049751244	0.735685112	CO	FPRD	mid	0	1	0.005346258	0.899957395	0.162913348	0.000676479	0.019419281	0.528185608	0.134602334
CO0602011	0.124378109	0.48977723	CO	CNTY	mid	0	0	0.077636605	0.897157356	0.478599216	0.033218626	0.004114557	0.529742088	0.070370283
CO0612009	0.07960199	0.744707755	CO	COMM	mid	0	1	3.68E-07	0.023751924	0	2.00E-06	0.429745553	1	0.162395847
CO0622011	0.084577114	0.833280735	CO	COMM	mid	0	1	1.42E-06	0.023751924	0	1.38E-05	0.117132249	0.849673203	0.162395847
CO0632011	0.094527363	0.775779862	CO	CNTY	mid	0	0	0.012628008	0.800133927	0.583779251	0.067263999	0.000723634	0.259814553	0.350387241
CO0642019	0.104477612	0.765695697	CO	FPRD	late	0	1	0.00333414	0.806941197	0.483160488	0.007399531	0.002498533	0.20704476	0.273446839
CO0652014	0.07960199	0.667452995	CO	COMM	mid	0	0	1.04E-05	0.001196272	0.2899369	0.000143462	0.023098732	0.436564224	0.535483546
CO0662006	0.049751244	0.855078832	CO	COMM	early	0	0	0.000277503	0.825723101	0.49289582	0.000789754	0.00756749	0.379403794	0.138008876
CO0672012	0.074626866	0.582370009	CO	CNTY	mid	0	0	0.148904479	0.984234263	0.263056234	0.032043111	0.009430647	0.405770776	0.219464978
CO0682013	0.119402985	0.665868211	CO	COMM	mid	0	0	4.05E-06	0.195833312	0.309116562	7.75E-05	0.034520721	0.496392496	0.511777577
CO0692012	0.049751244	0.654201364	CO	COMM	mid	0	1	1.01E-05	0.069984448	0.000127798	1.30E-05	0.156054143	0.769230769	0.224320962
CO0702010	0.263681592	0.539228558	CO	CNTY	mid	0	0	0.161470994	0.910658228	0.547399618	0.082790068	0.00293434	0.277528123	0.335714012
CO0712005	0.019900498	0.268182884	CO	FPRD	early	0	1	0.002131578	0.033664177	0.308873216	0.003323542	0.002214275	0.711960368	0.038025246
CO0722011	0.009950249	0.437776976	CO	COMM	mid	0	0	1.58E-05	0	0	6.84E-05	0.030644409	0.60670194	0.450721675
CO0732015	0.069651741	0.57255004	CO	COMM	late	0	0	4.23E-06	0.263638716	0.057842286	2.10E-05	0.304293519	0.751322751	0.289871747
CO0742009	0.049751244	0.704420731	CO	COMM	mid	0	0	0.001824972	0.722188672	0.689434834	0.003582922	0.00223377	0.508413206	0.204605534
CO0752011	0.039800995	0.507278592	CO	COMM	mid	0	0	9.19E-06	0.827845078	0.005311492	7.76E-06	0.361323389	0.484848485	0.301935158
CO0762007	0.039800995	0.522323408	CO	FPRD	early	0	1	0.005198116	0.475003273	0.533151386	0.004596536	0.003733341	0.700634535	0.082883661
CO0772007	0.044776119	0.433906796	CO	FPRD	early	0	1	0.003046167	0.951805443	0.320910243	0.000618002	0.028141559	0.628228228	0.067584813
CO0782016	0.009950249	0.437776976	CO	FPRD	late	0	1	0.009500444	0.676855254	0.044448529	0.004797599	0.007075585	0.289443554	0.130617494
CO0792009	0.069651741	0.614726666	CO	COMM	mid	0	0	0.000224555	2.13E-06	0.390461405	0.000933088	0.015956064	0.458066239	0.110617438
CO0802011	0.054726368	0.437776976	CO	COMM	mid	0	0	0.000135574	0.037202786	0.199806928	0.001101748	0.006564647	0.557667934	0.168506103
CO0812007	0.069651741	0.558649716	CO	COMM	early	0	1	0.000122435	0.921424318	0.402700722	0.000236946	0.02741719	0.117521368	0.202297986
CO0822008	0.034825871	0.483361409	CO	FPRD	mid	0	1	0.001249313	0.516127156	0.365469696	0.001002206	0.010250586	0.705838877	0.036460629
CO0852011	0.084577114	0.691416272	CO	COMM	mid	0	1	2.26E-05	0.290413428	0.025330514	0.000106206	0.038243658	0.692556634	0.306091206
CO0862015	0.059701493	0.647939613	CO	COMM	late	0	0	3.40E-05	0.165634397	0.445349066	0.000270987	0.034839196	0.68044789	0.254688226
CO0872006	0.044776119	0.675722496	CO	FPRD	early	0	1	0.000189042	0.340784866	0.733145845	0.000447122	0.014904553	0.636439966	0.19201147
CO0882013	0.054726368	0.587163847	CO	COMM	mid	0	0	0.000646885	0	0.530963182	0.01669842	0.000472693	0.404209425	0.278564992
CO0892007	0.024875622	0.403026167	CO	FPRD	early	0	0	3.80E-06	0	0.425621492	6.90E-05	0.036276029	0.325281804	0.220476617
CO0902008	0.074626866	0.573907301	CO	CNTY	mid	0	0	0.010931885	0.735798233	0.644637362	0.05904164	0.000578814	0.419859562	0.361940619
CO0912008	0.029850746	0.617577435	CO	COMM	mid	0	0	8.99E-06	0.395718384	0.000305943	0.000110762	0.023295636	0.079207921	0.36365247
CO0922013	0.004975124	0	CO	COMM	mid	0	1	0.000538046	0.860733046	0.425280112	0.002267208	0.001951037	0.62764487	0.497478463
CO0932012	0.134328358	0.718447686	CO	CNTY	mid	0	1	0.013641537	0.75881568	0.625358055	0.117448863	0.000309882	0.447296458	0.619300904
CO0942008	0.034825871	0.483361409	CO	FPRD	mid	0	1	0.000238733	0.5296917	0.0052893	0.000157347	0.026187316	0.709832134	0.005122942
CO0952006	0.089552239	0.702207841	CO	CNTY	early	0	1	0.001390658	5.15E-05	0.548269484	0.006011822	0.003038201	0.475970348	0.114064178
CO0952009	0.15920398	0.830835957	CO	CNTY	mid	1	1	0.001390658	5.15E-05	0.548269484	0.006011822	0.003038201	0.475970348	0.114064178
CO0962007	0.059701493	0.613524238	CO	COMM	early	0	0	6.17E-05	0.000129839	0.392496509	0.000794641	0.002693885	0.618315722	0.159503092
CO0972007	0.039800995	0.457879349	CO	FPRD	early	0	1	0.001681107	0.867504239	0.552507423	0.002879356	0.003218095	0.414803326	0.479046067
CO0982008	0.019900498	0.641331677	CO	COMM	mid	0	0	5.32E-06	9.77E-06	0.35106213	0.000726879	0.006775872	0.056213018	0.694454823
CO0992006	0.2039801	0.639667138	CO	FPRD	early	0	0	0.000161659	0.195610988	0.653991883	0.000458776	0.005303639	0.604115226	0.260166875
CO1002011	0.034825871	0.595401563	CO	FPRD	mid	0	0	0.000652234	0.46025829	0.340499469	0.001953212	0.003190332	0.637992832	0.059768744
CO1012006	0.308457711	0.446960336	CO	COMM	early	0	0	1.21E-05	0	0.600413349	0.002772353	0.000358445	0.040780632	0.33850838
CO1022006	0.049751244	0.855078832	CO	CNTY	early	0	0	0.003536138	0.174094029	0.737342694	0.07540612	0.00061532	0.188660699	0.342272522
CO1032015	0.248756219	0.648803954	CO	FPRD	late	0	0	0.000197121	0.000207375	0.483796666	0.003407097	0.001729714	0.339545438	0.075685871
CO1042017	0.303482587	0.866935799	CO	COMM	late	0	0	1.79E-05	0.000230128	0.111892026	0.000222676	0.031617819	0.43509865	0.22764687
CO1052014	0.024875622	0.345708136	CO	COMM	mid	0	0	0.000382431	0.092832683	0.005741104	0.000655674	0.004228136	0.545488441	0.174570545
CO1062012	0.094527363	0.696572981	CO	COMM	mid	0	0	0.000167197	0.669639395	0	3.50E-05	0.049910649	0.296296296	0.032934952
CO1072006	0.169154229	0.640156224	CO	COMM	early	0	0	7.23E-06	0	0.593419358	0.001649951	0.001594667	0.027431037	0.33858266
CO1082011	0.189054726	0.822645835	CO	CNTY	mid	0	1	0.003882549	0.4138383	0.544296297	0.126154845	0.000256807	0.164310857	0.373170274
CO1092008	0.014925373	0.552413039	CO	COMM	mid	0	0	7.89E-05	0.872446237	0	2.95E-05	0.072666093	0.365591398	0.089145501
CO1102005	0.039800995	0.60686984	CO	FPRD	early	0	1	0.001349042	0	0.488683438	0.003728497	0.002280863	0.527645187	0.082924567
CO1112012	0.074626866	0.815588005	CO	COMM	mid	0	1	4.26E-06	0.290413428	0	1.81E-05	0.202044304	0.560846561	0.306091206
CO1122008	0.164179104	0.810037453	CO	COMM	mid	0	0	0.00039218	0.758957588	0.545953861	0.000752906	0.010610567	0.486613119	0.236047592
CO1132008	0.049751244	0.515852657	CO	COMM	mid	0	1	0.000207719	0.816147137	0	5.63E-05	0.064962949	0.401709402	0.001001562
CO1142018	0.034825871	0.293131937	CO	COMM	late	0	0	7.06E-05	0.716050721	0	1.41E-05	0.189247946	0.548148148	0.159590514
CO1152014	0.024875622	0.621914655	CO	COMM	mid	0	1	5.16E-05	0.125437346	0	5.80E-05	0.043864369	0.403292181	0.00675185
CO1162014	0.019900498	0	CO	COMM	mid	0	0	1.35E-05	0.099255583	0	6.24E-05	0.045457776	0.460606061	0.29435037
CO1182011	0.054726368	0.725267107	CO	FPRD	mid	0	1	0.000283766	0.205476335	0.669984891	0.008937177	0.001515246	0.061145565	0.438032795
CO1192015	0.054726368	0.713983495	CO	FPRD	late	0	0	0.000331477	0.001761055	0.330205803	0.003963192	0.001932792	0.41806974	0.329222995
CO1202011	0.034825871	0.42778726	CO	COMM	mid	0	0	7.12E-05	0.099255583	0.005860952	0.000339605	0.008592939	0.503329828	0.29435037
CO1212007	0.054726368	0.445798831	CO	FPRD	early	0	1	0.000451796	0.257203855	0.359998576	0.000451922	0.008091417	0.753909465	0.103457819
CO1222011	0.024875622	0.621914655	CO	COMM	mid	0	0	3.72E-06	0	0.024800558	0.000426917	0.006875686	0.121420389	0.029921817
CO1232016	0.024875622	0.495095007	CO	COMM	late	1	1	1.76E-06	0	0.098918154	8.46E-05	0.025967807	0.420348059	0.307130218
CO1242007	0.049751244	0.46207501	CO	FPRD	early	0	1	0.001778875	0.565366303	0.240363048	0.001756424	0.003901111	0.776578483	0.013520641
CO1252015	0.064676617	0.785081399	CO	CNTY	late	0	0	0.000292874	0.003168844	0.767261836	0.066437195	0.000288566	0.068465987	0.33840135
CO1262012	0.019900498	0.420366462	CO	CNTY	mid	0	0	0.132784525	0.931082567	0.60315941	0.030745102	0.008923665	0.71184784	0.091445439
CO1272007	0.104477612	0.60756811	CO	CNTY	early	0	0	0.000344534	0.000634567	0.156381952	0.068673776	9.68E-05	0.336322046	0.576724253
CO1282011	0.149253731	0.729109296	CO	FPRD	mid	0	1	9.80E-05	0	0.438620771	0.005511545	0.000262846	0.046406571	0.430668744
CO1292006	0.049751244	0.754640098	CO	CNTY	early	0	0	0.012847166	0.400530903	0.674487578	0.06337154	0.000529382	0.505248207	0.287920238
CO1302011	0.019900498	0.641331677	CO	FPRD	mid	0	1	0.0001185	0.001426546	0.481853671	0.008506432	0.000930418	0.533195564	0.375328985
CO1302016	0.034825871	0.526349933	CO	FPRD	late	1	1	0.0001185	0.001426546	0.481853671	0.008506432	0.000930418	0.533195564	0.375328985
CO1312006	0.07960199	0.759275163	CO	CNTY	early	0	0	0.0017911	0.689250664	0.483266456	0.015082158	0.000972391	0.252983682	0.922607039
CO1322009	0.019900498	0.641331677	CO	CNTY	mid	0	0	0.079645338	0.883416929	0.745509629	0.107937382	0.001341788	0.389584818	0.127774043
CO1332015	0.049751244	0.654201364	CO	FPRD	late	0	1	0.000556814	0.224696092	0.634720739	0.002406933	0.003079789	0.678340432	0.139188811
CO1342005	0.014925373	0.552413039	CO	COMM	early	0	0	0.000400165	0.827845078	0.453269733	0.000440254	0.008461861	0.310996564	0.301795113
CO1352012	0.059701493	0.690432924	CO	FPRD	mid	0	0	0.000119923	0	0.090151083	0.002237608	0.00112949	0.355193005	0.220476617
CO1362011	0.049751244	0.465633289	CO	CNTY	mid	0	0	0.005170011	0.70843866	0.212659988	0.07574392	0.00021761	0.30296589	0.362824929
CO1372016	0.089552239	0.796997511	CO	COMM	late	0	0	3.44E-06	0.213937482	0.072230373	5.45E-05	0.034281345	0.489711934	0.586728345
CO1382011	0	0	CO	COMM	mid	0	0	2.25E-06	0.099255583	0	8.52E-06	0.269319958	0.622222222	0.29435037
CO1392012	0.059701493	0.692554731	CO	COMM	mid	0	1	1.15E-06	0	0	1.23E-05	0.201536403	0.651851852	0.2276458
CO1402011	0.004975124	0	CO	COMM	mid	0	0	5.17E-06	0	0	2.09E-05	0.093147548	0.696969697	0.450721675
CO1412015	0.019900498	0.378665492	CO	COMM	late	0	0	9.37E-07	0	0.064714845	0.000108203	0.026765704	0.161220044	0.029921817
CO1422007	0.059701493	0.634022586	CO	FPRD	early	0	1	0.00029909	0.368206895	0.623043992	0.001694263	0.001956535	0.716972878	0.058461506
CO1432011	0.059701493	0.581113634	CO	FPRD	mid	0	0	0.000525543	0.010505928	0.629453804	0.002688146	0.002571106	0.717021978	0.119356486
CO1442008	0.024875622	0.621914655	CO	COMM	mid	0	0	9.28E-06	0	0.382977934	0.000503785	0.007142017	0.692482916	0.151346032
CO1452007	0.009950249	0.437776976	CO	COMM	early	0	0	4.44E-05	0.802565552	0.009431563	3.28E-05	0.162596992	0.807407407	0.258527751
CO1462008	0.014925373	0.552413039	CO	COMM	mid	0	0	1.06E-06	0.308009625	0.153894763	2.22E-05	0.067949444	0.432098765	0.160421724
CO1472010	0.134328358	0.601173425	CO	COMM	mid	0	0	3.19E-06	0	0.28646842	0.000732202	0.001433835	0.041036342	0.33850838
CO1482012	0.144278607	0.603449831	CO	CNTY	mid	0	1	0.034932706	0.873270274	0.624791357	0.130537312	0.000583156	0.446176518	0.319811941
CO1492009	0.019900498	0.53084907	CO	FPRD	mid	0	1	0.00019034	9.94E-06	0.137267929	0.033056125	0.000270683	0.24862839	0.265459247
CO1502011	0.039800995	0.519258575	CO	COMM	mid	0	0	4.50E-05	0.818109737	0	1.02E-05	0.162068853	0.242424242	0.000206074
CO1512004	0.213930348	0.805302554	CO	CNTY	early	0	1	0.003032901	0.726317111	0.633103206	0.194433017	5.16E-05	0.342894761	0.497488501
CO1522009	0.009950249	0.437776976	CO	FPRD	mid	0	1	0.00137031	0.7199673	0.418744899	0.007103833	0.001143586	0.480842342	0.698251543
CO1532011	0.049751244	0.785904479	CO	CNTY	mid	0	0	0.006013946	0.328174577	0.826136898	0.076149008	0.000228334	0.494035352	0.520002594
CO1542011	0.2039801	0.821619248	CO	CNTY	mid	0	1	0.009629901	0.550117435	0.654519277	0.08614845	0.000334966	0.420895539	0.37504397
CO1552009	0.004975124	0.276206519	CO	COMM	mid	0	0	8.39E-07	0.763553789	0.038486275	3.87E-06	0.243721834	0.222222222	0.578000645
CO1562015	0.024875622	0.621914655	CO	COMM	late	0	1	7.13E-06	0.70863836	0.033252254	1.40E-05	0.15729121	0.653594771	0.381211773
CO1572009	0.034825871	0.552413039	CO	FPRD	mid	0	1	9.11E-05	0	0.271872629	0.00352981	0.00207983	0.34282125	0.871655582
CO1582011	0.089552239	0.524522464	CO	FPRD	mid	0	1	0.000575804	0.000172887	0.480293974	0.002306468	0.008797746	0.503479017	0.109480604
CO1592007	0.268656716	0.476884854	CO	COMM	early	0	0	8.74E-05	0	0.729032219	0.019864161	0.000373181	0.090937451	0.337933417
CO1602011	0.054726368	0.650573671	CO	FPRD	mid	0	0	0.000673894	0.093356966	0.387683682	0.005952501	0.001299939	0.690391901	0.071319508
CO1612007	0.164179104	0.732442764	CO	FPRD	early	0	0	0.00012795	0	0.428038702	0.012525701	7.40E-05	0.12791568	0.051844971
CO1622010	0.059701493	0.682139089	CO	FPRD	mid	0	0	0.000718966	0.000380204	0.571060123	0.009923369	0.00179099	0.212647517	0.122713143
CO1632007	0.024875622	0.621914655	CO	FPRD	early	0	1	0.000531661	0.000124832	0.676459041	0.062471753	0.000193662	0.104869257	0.69729733
CO1642009	0.034825871	0.552413039	CO	FPRD	mid	0	1	0.000233923	0	0.126867922	0.00580948	0.000725019	0.563313088	0.885290199
CO1662013	0.109452736	0.465539265	CO	CNTY	mid	0	0	0.004223097	0.655954163	0.506912612	0.048125367	0.000249512	0.135120813	0.798491
CO1672011	0.213930348	0.841551129	CO	CNTY	mid	0	1	0.001107997	7.64E-07	0.545782069	0.020691805	0.000579989	0.349822649	0.220474498
CO1682008	0.034825871	0.759567928	CO	COMM	mid	0	1	4.01E-05	0.70863836	0.072717152	8.96E-05	0.028018527	0.653594771	0.381211773
CO1692015	0.054726368	0.713983495	CO	FPRD	late	0	0	0.000149718	0	0.285016303	0.001900926	0.002500665	0.414379838	0.451889299
CO1702007	0.074626866	0.815588005	CO	CNTY	early	0	0	0.004129997	0.000423325	0.631096742	0.086644479	0.00053943	0.257815009	0.099855169
CO1712012	0.019900498	0.53084907	CO	COMM	mid	0	0	3.52E-05	0.092913772	0	5.80E-05	0.046341586	0.551440329	0.175246104
CO1722005	0.074626866	0.62748106	CO	COMM	early	0	0	0.000257364	0.000649097	0.38241414	0.001534249	0.002096471	0.729701624	0.005854441
CO1732014	0.034825871	0.552413039	CO	COMM	mid	0	0	2.17E-05	1	0.118629916	3.32E-07	0.791086737	0.222222222	0.052549664
CO1742012	0.064676617	0.799974602	CO	COMM	mid	0	1	3.48E-06	0.290413428	0	1.44E-05	0.24667918	0.69005848	0.306091206
CO1752008	0.029850746	0.617577435	CO	COMM	mid	0	0	2.30E-05	0	0.492535866	0.000292651	0.00706889	0.714714715	0.160629526
CO1762010	0.054726368	0.735685112	CO	COMM	mid	0	0	5.30E-06	0	0.023163313	6.58E-05	0.030679855	0.697916667	0.160629526
CO1772014	0.034825871	0.595401563	CO	CNTY	mid	0	0	0.00414191	0.558063493	0.365599571	0.038242705	0.000819639	0.283482129	0.215484148
CO1782009	0.07960199	0.176829191	CO	COMM	mid	0	0	5.44E-05	0	0.571254677	0.00069426	0.002977429	0.723966942	0.160629526
CO1792009	0.019900498	0.378665492	CO	COMM	mid	0	0	1.48E-06	0.308009625	0.006810618	3.19E-05	0.048865068	0.192592593	0.160421724
CO1802007	0.049751244	0.58502701	CO	FPRD	early	0	0	1.88E-05	0	0.436933378	0.001168577	0.001494018	0.48411133	0.113562283
CO1812008	0.054726368	0.650573671	CO	FPRD	mid	0	0	3.70E-05	0	0.608841535	0.002295272	0.000747299	0.404518258	0.113562283
CO1822007	0.104477612	0.368517351	CO	FPRD	early	0	0	3.16E-05	0	0.377050879	0.001960735	0.000879549	0.463365303	0.113562283
CO1832008	0.064676617	0.530643959	CO	FPRD	mid	0	0	4.44E-05	0	0.271932963	0.002758647	0.000617052	0.240014827	0.113562283
CO1842011	0.059701493	0.461038491	CO	COMM	mid	0	0	0.046119694	0.953238037	0.34907728	0.009635751	0.008959016	0.585988781	0.202791532
CO1852011	0.099502488	0.365194555	CO	CNTY	mid	0	0	0.002776802	0.621233557	0.09693688	0.06240205	0.000156132	0.361481076	0.815287214
CO1862006	0.069651741	0.807415578	CO	CNTY	early	0	1	0.001360288	0.123249011	0.266221735	0.015769376	0.000646907	0.33584675	0.429064108
CO1872015	0.094527363	0.813825756	CO	COMM	late	0	0	5.13E-06	0.085661571	0.162437136	0.000244048	0.011062912	0.01174743	0.443656394
CO1882007	0.174129353	0.662633014	CO	COMM	early	0	0	3.56E-05	0.134196299	0.576716906	0.006890674	0.001500345	0.051067626	0.338278333
CO1892013	0.089552239	0.749990937	CO	COMM	mid	0	0	3.82E-07	0.085661571	0.243309626	1.71E-05	0.139893492	0	0.443656394
CO1902013	0.064676617	0.743653075	CO	COMM	mid	0	1	1.47E-05	0.290413428	0.022192626	6.84E-05	0.058691254	0.585289515	0.306091206
CO1912006	0.308457711	0.404314272	CO	COMM	early	0	0	3.04E-05	0	0.625384566	0.006941315	0.000125952	0.018445032	0.33850838
CO1922007	0.094527363	0.72592955	CO	COMM	early	0	0	2.95E-05	0	0.404668093	0.001676069	0.002133847	0.486801719	0.137932615
CO1942018	0.044776119	0.25464255	CO	COMM	late	0	0	1.86E-06	0.70863836	0	1.90E-06	0.595626091	0.444444444	0.381211773
CO1952008	0.034825871	0.526349933	CO	COMM	mid	0	0	0.000459526	0.965818738	0.281045868	0.000255678	0.022830984	0.486461251	0.101786018
CO1962011	0.034825871	0	CO	COMM	mid	0	0	1.05E-05	0.099255583	0	4.82E-05	0.058254673	0.666666667	0.29435037
CO1972012	0.149253731	0.644301689	CO	CNTY	mid	0	1	0.001475877	0.000818526	0.582700505	0.12944886	0.000114902	0.502790369	0.561239842
CO1982019	0.059701493	0.60756811	CO	COMM	late	0	0	0.00035703	0.000193242	0.391641114	0.011769265	0.000600882	0.251239768	0.667854485
CO1992009	0.024875622	0.529845816	CO	FPRD	mid	0	0	0.000326931	0.252284647	0.455158765	0.004971218	0.00101733	0.405689549	0.123435218
CO2002010	0.034825871	0.35873563	CO	FPRD	mid	0	1	0.00705424	0.923569731	0.501765547	0.002230606	0.014310345	0.572537112	0.167740094
CO2012010	0.094527363	0.678837588	CO	CNTY	mid	0	0	0.00579064	0.548049616	0.569727389	0.096580077	0.000226936	0.16764026	0.126001985
CO2022007	0.074626866	0.683501137	CO	COMM	early	0	1	0.001275701	0.871846047	0.587765803	0.001135981	0.003854678	0.786874594	0.03813471
CO2032013	0.014925373	0.414309779	CO	CNTY	mid	0	0	0.000136114	6.73E-06	0.447815644	0.01465885	0.001289172	0.477175849	0.301995547
CO2052009	0.054726368	0.575880235	CO	CNTY	mid	0	1	0.001859122	0	0.674669585	0.048962646	0.000231494	0.400743637	0.103307478
CO2062018	0.014925373	0.552413039	CO	COMM	late	0	1	0.000232183	0	0.323104535	0.005933563	0.001777778	0.446570397	0.542942087
CO2082016	0.064676617	0.58502701	CO	CNTY	late	0	0	0.000537135	0.00023129	0.150413941	0.022688861	0.000276543	0.499474578	0.792980457
CO2092013	0.014925373	0.414309779	CO	COMM	mid	0	0	1.49E-06	0.242286161	0	1.38E-05	0.276383248	0.222222222	0.262452702
CO2102009	0.034825871	0.552413039	CO	FPRD	mid	0	1	0.000558172	0	0.587916706	0.007200304	0.001184659	0.142873225	0.970522033
CO2112009	0.109452736	0.67013819	CO	FPRD	mid	0	1	0.055701432	0.959918095	0.185046193	0.007338682	0.016706984	0.505840391	0.104666534
CO2122004	0.064676617	0.595492445	CO	COMM	early	0	1	0.000157386	0.026491194	0.230662095	0.002611437	0.000783074	0.744571617	0.05898814
CO2132014	0	0	CO	COMM	mid	0	1	0.000323721	0.945664944	0.521666579	0.000740008	0.008465979	0.494613282	0.116707481
CO2142007	0.054726368	0.852086755	CO	FPRD	early	0	1	0.000657824	0.713546742	0.739450715	0.002570238	0.002737126	0.685365281	0.291364916
CO2162008	0.014925373	0.276206519	CO	COMM	mid	0	1	6.19E-06	0.614249364	0	8.58E-05	0.021139777	0.784313725	0.936459783
CO2172015	0.009950249	0.437776976	CO	COMM	late	0	0	6.83E-06	0.0929861	0.020331105	9.32E-06	0.238252847	0.733333333	0.175590008
CO2182007	0.248756219	0.632581186	CO	COMM	early	0	0	7.19E-05	0	0.562252033	0.003480301	0.00062474	0.084990762	0.225326277
CO2212014	0.144278607	0.893974772	CO	FPRD	mid	0	0	0.000407805	0.051533148	0.2845149	0.01953331	0.000606625	0.64695954	0.455986182
CO2222008	0.029850746	0.429958731	CO	FPRD	mid	0	1	0.000180872	0.011118944	0.541797561	0.000711109	0.007291597	0.682211623	0.115292456
CO2232006	0.029850746	0.696493583	CO	CNTY	early	0	0	0.007065833	0.804760821	0.336067867	0.024603835	0.001631439	0.361995432	0.33367126
CO2232010	0.054726368	0.679232687	CO	CNTY	mid	1	0	0.007065833	0.804760821	0.336067867	0.024603835	0.001631439	0.361995432	0.33367126
CO2242013	0.164179104	0.465136657	CO	FPRD	mid	0	0	4.55E-05	0.195610988	0.481544575	0.000127531	0.018894654	0.636904762	0.260166875
CO2252011	0.039800995	0.60686984	CO	CNTY	mid	0	0	0.005665054	0.373987018	0.626525779	0.021759991	0.001185157	0.560871609	0.341923906
CO2262012	0.069651741	0.74766083	CO	COMM	mid	0	1	7.15E-06	0.290413428	0.094865695	3.20E-05	0.120603337	0.688172043	0.306091206
CO2272012	0.039800995	0.403026167	CO	COMM	mid	0	0	8.24E-07	0.395718384	0.016521811	8.25E-06	0.247007234	0.185185185	0.36365247
CO2282012	0.074626866	0.698979007	CO	COMM	mid	0	1	1.67E-06	0.00029847	0.005366085	1.89E-05	0.334239586	0.707070707	0.227802587
CO2292015	0	0	CO	COMM	late	0	1	0.000142094	0.035834125	0.549620135	0.001045258	0.003432852	0.507706464	0.503462901
CO2312011	0.119402985	0.796539881	CO	COMM	mid	0	0	3.86E-05	0	0.550264666	0.00209783	0.001737571	0.479305248	0.157954144
CO2322011	0.039800995	0.691416272	CO	COMM	mid	0	0	6.14E-07	0.091115015	0.105247619	0.000114112	0.048257045	0.175213675	0.367545752
CO2332007	0.049751244	0.654201364	CO	COMM	early	0	1	0.001004851	0.324153164	0.480320704	0.008022318	0.002174991	0.321992272	0.392109408
CO2342011	0.034825871	0.293131937	CO	COMM	mid	0	0	3.40E-06	0.099255583	0.06698769	1.40E-05	0.179043309	0.666666667	0.29435037
CO2352007	0.174129353	0.789154059	CO	COMM	early	0	0	0.000551823	0.555332252	0.435160364	0.002081142	0.00609039	0.700227233	0.320882795
CO2362014	0.129353234	0.61710783	CO	COMM	mid	0	0	0.000349093	0.290214918	0.427187515	0.00167555	0.004216746	0.544186371	0.305956682
CO2372012	0.039800995	0.630037045	CO	COMM	mid	0	0	1.32E-05	0	0.169506312	7.66E-05	0.011778279	0.725925926	0.005505036
CO2382012	0.064676617	0.814867806	CO	COMM	mid	0	1	6.65E-06	0.023751924	0	7.24E-05	0.025419018	0.554033486	0.162395847
CO2392007	0.15920398	0.561968892	CO	COMM	early	0	0	1.40E-05	0	0.573263479	0.003133037	0.000826767	0.039786511	0.339099674
CO2412006	0.049751244	0.411855643	CO	FPRD	early	0	1	0.001446268	0.802330257	0.285866501	0.000588223	0.02474432	0.667492772	0.025317227
CO2422008	0.034825871	0.690516299	CO	FPRD	mid	0	1	0.000216941	5.52E-06	0.498628551	0.029580821	0.000270892	0.098740261	0.694243916
CO2442010	0.014925373	0.414309779	CO	COMM	mid	0	0	2.87E-05	0.125437346	0	3.13E-05	0.078728396	0.525252525	0.00675185
CO2452010	0.054726368	0.760017915	CO	COMM	mid	0	0	0.003029432	0.688252646	0.443882325	0.003874607	0.003461034	0.689726869	0.315149034
CO2462007	0.039800995	0.691416272	CO	COMM	early	0	1	0.000250365	1	0	2.49E-05	0.06698876	0.483091787	0.172266461
CO2472006	0.034825871	0	CO	COMM	early	0	0	0.000720991	0.77419053	0	0.000163954	0.033802459	0.615615616	0.039754613
CO2472017	0.044776119	0.522323408	CO	COMM	late	1	0	0.000720991	0.77419053	0	0.000163954	0.033802459	0.615615616	0.039754613
CO2482007	0.024875622	0.713983495	CO	COMM	early	0	1	0.000356159	0.339957784	0.310818346	0.001350792	0.006471515	0.756062251	0.116752906
CO2492009	0.019900498	0	CO	COMM	mid	0	0	2.31E-05	0	0.065350645	0.000101353	0.020904801	0.497685185	0.450721675
CO2502011	0.437810945	0.513473759	CO	CNTY	mid	0	0	0.002310998	0.350875645	0.125206045	0.095220088	0.000111802	0.348537234	0.743914441
CO2512015	0.104477612	0.760794795	CO	FPRD	late	0	1	0.00053198	0.236641848	0.554733967	0.005935616	0.002273226	0.186445719	0.25417779
ID0012006	0.373134328	0.807413739	ID	CNTY	early	0	1	0.105535643	0.945271202	0.493831488	0.047423992	0.003696804	0.682447853	0.282506064
ID0012010	0.024875622	0.53084907	ID	CNTY	mid	1	0	0.105535643	0.945271202	0.493831488	0.047423992	0.003696804	0.682447853	0.282506064
ID0022004	0.393034826	0.808991377	ID	CNTY	early	0	1	0.000946337	0.000275078	0.549842279	0.064270564	0.000247894	0.659834119	0.556220521
ID0032003	0.134328358	0.617047239	ID	CNTY	early	0	0	0.019810258	0.842677345	0.7447366	0.050050029	0.000729681	0.677690632	0.479267891
ID0042004	0.039800995	0.814174725	ID	CNTY	early	0	0	0.001386518	0.000452608	0.615670235	0.045213348	0.000346835	0.355861855	0.416342651
ID0052008	0.119402985	0.859905385	ID	CNTY	mid	0	0	0.00211085	0.280797085	0.697469056	0.040021866	0.00035601	0.363899556	0.790208052
ID0052013	0.069651741	0.75484882	ID	CNTY	mid	1	0	0.00211085	0.280797085	0.697469056	0.040021866	0.00035601	0.363899556	0.790208052
ID0062003	0.184079602	0.658576921	ID	CNTY	early	0	0	0.010589762	0.439762423	0.766679724	0.094080158	0.00027098	0.648414437	0.688110824
ID0062007	0.029850746	0.50887488	ID	CNTY	early	1	0	0.010589762	0.439762423	0.766679724	0.094080158	0.00027098	0.648414437	0.688110824
ID0072004	0.333333333	0.276206519	ID	CNTY	early	0	1	0.005167576	0.672651601	0.669370558	0.118564585	0.000187654	0.496462371	0.372202894
ID0072011	0.084577114	0.529845816	ID	CNTY	mid	1	0	0.005167576	0.672651601	0.669370558	0.118564585	0.000187654	0.496462371	0.372202894
ID0072012	0.084577114	0.505146194	ID	CNTY	mid	1	0	0.005167576	0.672651601	0.669370558	0.118564585	0.000187654	0.496462371	0.372202894
ID0082003	0.393034826	0.868611822	ID	CNTY	early	0	1	0.001705655	0.000897246	0.471306584	0.086808077	0.00025971	0.638952026	0.417577194
ID0092004	0.134328358	0.527056858	ID	CNTY	early	0	1	0.010073029	0.275526252	0.682065401	0.102021274	0.000419327	0.500022011	0.386714322
ID0092007	0.119402985	0.588708677	ID	CNTY	early	1	1	0.010073029	0.275526252	0.682065401	0.102021274	0.000419327	0.500022011	0.386714322
ID0092008	0.129353234	0.62401586	ID	CNTY	mid	1	1	0.010073029	0.275526252	0.682065401	0.102021274	0.000419327	0.500022011	0.386714322
ID0092009	0.139303483	0.629355569	ID	CNTY	mid	1	1	0.010073029	0.275526252	0.682065401	0.102021274	0.000419327	0.500022011	0.386714322
ID0092010	0.134328358	0.629355569	ID	CNTY	mid	1	1	0.010073029	0.275526252	0.682065401	0.102021274	0.000419327	0.500022011	0.386714322
ID0092012	0.114427861	0.580305394	ID	CNTY	mid	1	1	0.010073029	0.275526252	0.682065401	0.102021274	0.000419327	0.500022011	0.386714322
ID0102004	0.293532338	0.553532585	ID	CNTY	early	0	1	0.026426419	0.870464288	0.644063756	0.084798492	0.000704377	0.492057144	0.27032291
ID0102007	0.099502488	0.632640516	ID	CNTY	early	1	0	0.026426419	0.870464288	0.644063756	0.084798492	0.000704377	0.492057144	0.27032291
ID0112003	0.07960199	0.679717986	ID	CNTY	early	0	1	0.002737073	0.238172808	0.55412251	0.06923688	0.000238202	0.475788433	0.576213818
ID0112006	0.084577114	0.820164716	ID	CNTY	early	1	0	0.002737073	0.238172808	0.55412251	0.06923688	0.000238202	0.475788433	0.576213818
ID0112009	0.119402985	0.788199687	ID	CNTY	mid	1	0	0.002737073	0.238172808	0.55412251	0.06923688	0.000238202	0.475788433	0.576213818
ID0112011	0.109452736	0.760012711	ID	CNTY	mid	1	0	0.002737073	0.238172808	0.55412251	0.06923688	0.000238202	0.475788433	0.576213818
ID0112012	0.104477612	0.792059176	ID	CNTY	mid	1	0	0.002737073	0.238172808	0.55412251	0.06923688	0.000238202	0.475788433	0.576213818
ID0122004	0	0	ID	CNTY	early	0	1	0.000596349	0.001701596	0.788069415	0.101003607	7.49E-05	0.342208139	0.531349006
ID0132004	0.049751244	0.613783801	ID	CNTY	early	0	1	0.000242455	0.0010657	0.657199873	0.048257502	0.000229676	0.622117852	0.315650118
ID0132009	0.07960199	0.668132852	ID	CNTY	mid	1	0	0.000242455	0.0010657	0.657199873	0.048257502	0.000229676	0.622117852	0.315650118
ID0142006	0.288557214	0.839634829	ID	CNTY	early	0	1	0.050274441	0.801381434	0.175787526	0.027146057	0.00378623	0.768576834	0.607881997
ID0162004	0.119402985	0.534526434	ID	CNTY	early	0	1	0.005471209	0.484375243	0.691810632	0.111141955	0.000168584	0.723708624	0.550033376
ID0162009	0.054726368	0.523754023	ID	CNTY	mid	1	0	0.005471209	0.484375243	0.691810632	0.111141955	0.000168584	0.723708624	0.550033376
ID0162011	0.094527363	0.708156262	ID	CNTY	mid	1	0	0.005471209	0.484375243	0.691810632	0.111141955	0.000168584	0.723708624	0.550033376
ID0172003	0.104477612	0.722798966	ID	CNTY	early	0	0	0.000210935	0	0.73335184	0.081111872	7.74E-05	0.259096163	0.92523845
ID0182005	0.273631841	0.851991007	ID	CNTY	early	0	1	0.002003157	0.413627942	0.64935808	0.124503712	0.000100195	0.562192468	0.398285405
ID0182007	0.119402985	0.796825274	ID	CNTY	early	1	1	0.002003157	0.413627942	0.64935808	0.124503712	0.000100195	0.562192468	0.398285405
ID0192004	0.054726368	0.541129427	ID	CNTY	early	0	0	0.00096392	0.010402304	0.465112664	0.226719186	9.56E-05	0.314156198	0.620704037
ID0192008	0.07960199	0.603143083	ID	CNTY	mid	1	0	0.00096392	0.010402304	0.465112664	0.226719186	9.56E-05	0.314156198	0.620704037
ID0192009	0.064676617	0.578119361	ID	CNTY	mid	1	0	0.00096392	0.010402304	0.465112664	0.226719186	9.56E-05	0.314156198	0.620704037
ID0202004	0.243781095	0.776126141	ID	CNTY	early	0	1	0.006177512	0.73114878	0.694442224	0.138223346	0.000181087	0.608703984	0.831001848
ID0202006	0.273631841	0.860979233	ID	CNTY	early	1	1	0.006177512	0.73114878	0.694442224	0.138223346	0.000181087	0.608703984	0.831001848
ID0212004	0.054726368	0.630899643	ID	CNTY	early	0	1	0.003109297	0.338081497	0.489839432	0.028659269	0.000427528	0.639600659	0.489920355
ID0222004	0.094527363	0.734397739	ID	CNTY	early	0	1	0.003007672	0.279507067	0.750204749	0.087003997	0.000268349	0.501147924	0.441439848
ID0232004	0.298507463	0.746199567	ID	CNTY	early	0	1	0.004004948	0.55008894	0.609936774	0.025753721	0.001017102	0.669503452	0.506211106
ID0232009	0.059701493	0.666100255	ID	CNTY	mid	1	0	0.004004948	0.55008894	0.609936774	0.025753721	0.001017102	0.669503452	0.506211106
ID0242004	0	0	ID	CNTY	early	0	1	0.003498372	0.419135916	0.466236225	0.032313245	0.000504318	0.728978893	0.814262976
ID0242009	0.004975124	0	ID	CNTY	mid	1	1	0.003498372	0.419135916	0.466236225	0.032313245	0.000504318	0.728978893	0.814262976
ID0242011	0.049751244	0.58502701	ID	CNTY	mid	1	0	0.003498372	0.419135916	0.466236225	0.032313245	0.000504318	0.728978893	0.814262976
ID0242012	0.049751244	0.544609447	ID	CNTY	mid	1	0	0.003498372	0.419135916	0.466236225	0.032313245	0.000504318	0.728978893	0.814262976
ID0252005	0.63681592	0.880874544	ID	CNTY	early	0	1	0.003793578	0.193613222	0.365539085	0.41271731	5.78E-05	0.735842227	0.516628273
ID0252007	0.313432836	0.726952075	ID	CNTY	early	1	1	0.003793578	0.193613222	0.365539085	0.41271731	5.78E-05	0.735842227	0.516628273
ID0252008	0.049751244	0.716730125	ID	CNTY	mid	1	0	0.003793578	0.193613222	0.365539085	0.41271731	5.78E-05	0.735842227	0.516628273
ID0252009	0.666666667	0.831361174	ID	CNTY	mid	1	1	0.003793578	0.193613222	0.365539085	0.41271731	5.78E-05	0.735842227	0.516628273
ID0262004	0.094527363	0.72592955	ID	CNTY	early	0	1	0.006589564	0.33382184	0.686358035	0.050050114	0.000428583	0.59448545	0.589595196
ID0272004	0.044776119	0	ID	CNTY	early	0	1	0.005486709	0.487336924	0.454742722	0.026279702	0.001024749	0.759851942	0.759089188
ID0272011	0.054726368	0.650573671	ID	CNTY	mid	1	0	0.005486709	0.487336924	0.454742722	0.026279702	0.001024749	0.759851942	0.759089188
ID0282004	0.333333333	0	ID	FPRD	early	0	1	3.94E-05	0.451852937	0.15075564	0.000454047	0.015229439	0.349563046	0.359972266
ID0292006	0.298507463	0.828603627	ID	CNTY	early	0	0	0.036346921	0.757778716	0.658841322	0.067985268	0.001121663	0.449713838	0.354206234
ID0292008	0.114427861	0.866416263	ID	CNTY	mid	1	0	0.036346921	0.757778716	0.658841322	0.067985268	0.001121663	0.449713838	0.354206234
ID0292009	0.099502488	0.861287929	ID	CNTY	mid	1	0	0.036346921	0.757778716	0.658841322	0.067985268	0.001121663	0.449713838	0.354206234
ID0292010	0.109452736	0.818623548	ID	CNTY	mid	1	0	0.036346921	0.757778716	0.658841322	0.067985268	0.001121663	0.449713838	0.354206234
ID0292011	0.104477612	0.896687712	ID	CNTY	mid	1	0	0.036346921	0.757778716	0.658841322	0.067985268	0.001121663	0.449713838	0.354206234
ID0292012	0.104477612	0.86123353	ID	CNTY	mid	1	0	0.036346921	0.757778716	0.658841322	0.067985268	0.001121663	0.449713838	0.354206234
ID0302005	0.383084577	0.852940232	ID	CNTY	early	0	1	0.009116844	0.65006268	0.363079485	0.05414293	0.000498274	0.550766809	0.404219082
ID0302007	0.07960199	0.830607276	ID	CNTY	early	1	1	0.009116844	0.65006268	0.363079485	0.05414293	0.000498274	0.550766809	0.404219082
ID0312003	0.223880597	0.758682151	ID	CNTY	early	0	0	0.001812025	0.388480282	0.458341962	0.214870828	3.87E-05	0.432698606	0.552682648
ID0312005	0.004975124	0	ID	CNTY	early	1	0	0.001812025	0.388480282	0.458341962	0.214870828	3.87E-05	0.432698606	0.552682648
ID0312006	0.208955224	0.787474278	ID	CNTY	early	1	0	0.001812025	0.388480282	0.458341962	0.214870828	3.87E-05	0.432698606	0.552682648
ID0312007	0.019900498	0	ID	CNTY	early	1	0	0.001812025	0.388480282	0.458341962	0.214870828	3.87E-05	0.432698606	0.552682648
ID0322004	0.189054726	0.806933616	ID	CNTY	early	0	1	0.000887314	0.000475248	0.329988522	0.023615728	0.000393766	0.731489625	0.45167175
ID0322005	0.243781095	0.817483374	ID	CNTY	early	1	1	0.000887314	0.000475248	0.329988522	0.023615728	0.000393766	0.731489625	0.45167175
ID0322007	0.129353234	0.920866752	ID	CNTY	early	1	1	0.000887314	0.000475248	0.329988522	0.023615728	0.000393766	0.731489625	0.45167175
ID0332004	0	0	ID	CNTY	early	0	1	0.00123662	0.00022483	0.354185485	0.053136839	0.000177981	0.643794053	0.764399396
ID0332011	0.049751244	0.666510758	ID	CNTY	mid	1	0	0.00123662	0.00022483	0.354185485	0.053136839	0.000177981	0.643794053	0.764399396
ID0342004	0.124378109	0.73580246	ID	CNTY	early	0	1	0.009034345	0.715232938	0.541736396	0.021394432	0.001424585	0.703338091	0.433117233
ID0352004	0.169154229	0.757290273	ID	CNTY	early	0	1	0.004784215	0.558296712	0.449291411	0.033434307	0.000522185	0.831896004	0.605545662
ID0352009	0.034825871	0.500286826	ID	CNTY	mid	1	0	0.004784215	0.558296712	0.449291411	0.033434307	0.000522185	0.831896004	0.605545662
ID0352011	0.064676617	0.721058454	ID	CNTY	mid	1	0	0.004784215	0.558296712	0.449291411	0.033434307	0.000522185	0.831896004	0.605545662
ID0362005	0.144278607	0.75484882	ID	CNTY	early	0	1	0.009292763	0.80842576	0.662768715	0.042283334	0.000659543	0.599625234	0.68887663
ID0362007	0.124378109	0.758535313	ID	CNTY	early	1	1	0.009292763	0.80842576	0.662768715	0.042283334	0.000659543	0.599625234	0.68887663
ID0372004	0.059701493	0.581113634	ID	CNTY	early	0	1	0.001013123	0.000115249	0.623915947	0.051555261	0.000142327	0.671570083	0.64439351
ID0382005	0.208955224	0.731441578	ID	CNTY	early	0	1	0.002669636	0.226945614	0.452467943	0.334636458	2.92E-05	0.533250608	0.771770237
ID0392004	0.169154229	0.716101718	ID	CNTY	early	0	1	0.00539061	0.574851307	0.385906281	0.018690427	0.001332248	0.660310056	0.725312637
ID0402003	0.029850746	0.459745138	ID	COMM	early	0	0	0.010134933	0.994081283	0.309208695	0.00143113	0.016654625	0.746280193	0.58167773
ID0412004	0.422885572	0.589912597	ID	CNTY	early	0	1	0.001774209	0.574746728	0.697766688	0.062923798	0.000208259	0.737314397	0.772762736
ID0422011	0.253731343	0.785120055	ID	CNTY	mid	1	1	0.002912591	0.438125622	0.469782057	0.135592229	0.000122822	0.43036869	0.588095941
ID0432004	0.228855721	0.718692861	ID	CNTY	early	0	1	0.002639423	2.80E-05	0.425145129	0.020344074	0.000620022	0.525814359	0.295804989
ID0432009	0.07960199	0.699947879	ID	CNTY	mid	1	0	0.002639423	2.80E-05	0.425145129	0.020344074	0.000620022	0.525814359	0.295804989
ID0442004	0.218905473	0.730012758	ID	CNTY	early	0	1	0.019601045	0.720035365	0.567014821	0.083229828	0.000458202	0.734407414	0.525466679
ID0442009	0.054726368	0.523754023	ID	CNTY	mid	1	0	0.019601045	0.720035365	0.567014821	0.083229828	0.000458202	0.734407414	0.525466679
ID0442011	0.07960199	0.576570846	ID	CNTY	mid	1	0	0.019601045	0.720035365	0.567014821	0.083229828	0.000458202	0.734407414	0.525466679
ID0452004	0.2039801	0.795313865	ID	CNTY	early	0	1	0.00247382	9.48E-05	0.287077227	0.174483873	0.000111499	0.620725634	0.403521505
ID0452007	0.074626866	0.684223486	ID	CNTY	early	1	0	0.00247382	9.48E-05	0.287077227	0.174483873	0.000111499	0.620725634	0.403521505
ID0452008	0.109452736	0.749748	ID	CNTY	mid	1	0	0.00247382	9.48E-05	0.287077227	0.174483873	0.000111499	0.620725634	0.403521505
ID0452009	0.114427861	0.764510409	ID	CNTY	mid	1	0	0.00247382	9.48E-05	0.287077227	0.174483873	0.000111499	0.620725634	0.403521505
ID0452010	0.134328358	0.785081399	ID	CNTY	mid	1	0	0.00247382	9.48E-05	0.287077227	0.174483873	0.000111499	0.620725634	0.403521505
ID0462004	0.223880597	0.727594284	ID	CNTY	early	0	1	0.002322832	0.544239188	0.62569761	0.068121786	0.000148917	0.632102728	0.618992402
ID0462007	0.019900498	0.641331677	ID	CNTY	early	1	0	0.002322832	0.544239188	0.62569761	0.068121786	0.000148917	0.632102728	0.618992402
ID0472004	0.208955224	0.044013526	ID	FPRD	early	0	1	4.32E-05	0.794720393	0.34469856	0.000591393	0.009425875	0.414248644	0.436132513
MT0012005	0.412935323	0.625054145	MT	CNTY	early	0	1	0.002175331	0.498300063	0.774655428	0.2638114	5.16E-05	0.182908702	0.306877318
MT0022006	0	0	MT	CNTY	early	0	0	0.003092347	0.280760577	0.402097178	0.239849563	5.11E-05	0.346572292	0.8083394
MT0032005	0.074626866	0.770588043	MT	CNTY	early	0	0	0.001551953	1.37E-07	0.631377303	0.226616276	9.02E-06	0.159494816	0.727354932
MT0052012	0.109452736	0.348059543	MT	CNTY	mid	0	0	0.002447814	4.54E-05	0.698817276	0.097883657	0.000230954	0.269437427	0.33259529
MT0062005	0.009950249	0.253639296	MT	CNTY	early	0	0	0.000307525	4.48E-08	0.524987156	0.160634518	1.62E-05	0.139531756	0.333304158
MT0072008	0.029850746	0.538661287	MT	CNTY	mid	0	1	0.018856207	0.801839243	0.458383948	0.13886028	0.000262753	0.242356512	0.416914273
MT0082007	0.069651741	0.526695614	MT	CNTY	early	0	1	0.001324272	0.000100371	0.416178483	0.20918033	4.21E-05	0.302289768	0.653793278
MT0092005	0.044776119	0.509998585	MT	CNTY	early	0	1	0.002709541	0.820894729	0.434700666	0.186836427	2.28E-05	0.170471345	0.107719186
MT0102005	0.373134328	0.742710666	MT	CNTY	early	0	1	0.002083092	0.724243833	0.226417884	0.121877461	2.18E-05	0.240497128	0.091820222
MT0112005	0.004975124	0.276206519	MT	CNTY	early	0	0	0.00210349	0.663359621	0.60848242	0.03625808	0.000328756	0.329737942	0.436881528
MT0122005	0.089552239	0.646119157	MT	CNTY	early	0	1	0.000674772	1.43E-08	0.332829294	0.080173724	4.73E-05	0.131561505	0.258305311
MT0132004	0.154228856	0.656940404	MT	CNTY	early	0	1	0.002592206	0.525664941	0.508731682	0.222419155	3.03E-05	0.209500147	0.306596575
MT0142011	0.029850746	0.696493583	MT	CNTY	mid	0	1	0.023077834	0.485204334	0.666399006	0.279545737	0.0001911	0.534927639	0.357696796
MT0152006	0.109452736	0.348059543	MT	CNTY	early	0	0	0.02496372	0.664660891	0.609748016	0.126477368	0.000474061	0.358606312	0.181881617
MT0162007	0.054726368	0.696608091	MT	CNTY	early	0	1	0.000239326	7.93E-10	0.542863906	0.24805331	0	0.195627318	0.140486876
MT0172007	0.099502488	0.920346472	MT	CNTY	early	0	0	0.003172073	0.559938904	0.476206501	0.164067046	2.89E-05	0.38076725	0.612607207
MT0182008	0.014925373	0.552413039	MT	CNTY	mid	0	1	0.000168201	0.000173326	0.289278271	0.058162842	0.000138742	0.097456736	0.232661196
MT0192005	0.029850746	0.459745138	MT	CNTY	early	0	1	0.000764956	0.000631131	0.508987859	0.085816537	0.00021767	0.444643012	0.328864586
MT0202005	0.004975124	0	MT	CNTY	early	0	1	0.00379691	0.599985659	0.332830103	0.157144008	3.66E-05	0.364918218	0.328717405
MT0212004	0.089552239	0.645081861	MT	CNTY	early	0	1	0.000451392	1.38E-06	0.530452987	0.094851996	6.25E-05	0.274915848	0.280686345
MT0222005	0.064676617	0.783111149	MT	CNTY	early	0	1	0.006932791	0.165675958	0.642862583	0.085788086	0.000322402	0.606652903	0.600923113
MT0232007	0.094527363	0.78424805	MT	CNTY	early	0	1	0.000543075	0.000192607	0.232980176	0.077767358	4.02E-05	0.376510913	0.622218535
MT0242005	0.059701493	0.60756811	MT	CNTY	early	0	0	0.004513233	0.20205601	0.408339725	0.19734672	0.000102235	0.5909841	0.508656774
MT0252014	0.034825871	0.759567928	MT	CNTY	mid	0	1	0.001918055	6.37E-05	0.730350997	0.171571194	0.000109351	0.199595404	0.303780863
MT0262005	0.014925373	0.224080307	MT	CNTY	early	0	1	0.000413814	0.000751602	0.425246675	0.13912084	3.90E-05	0.264994217	0.280593873
MT0272014	0	0	MT	CNTY	mid	0	1	0.000436214	0	0.570581628	0.119452272	7.70E-05	0.172407714	0.275464678
MT0282005	0.029850746	0.317315676	MT	CNTY	early	0	1	0.000982112	0.000214886	0.337810103	0.062276037	0.000224852	0.580527762	0.658705841
MT0292005	0.199004975	0.719329105	MT	CNTY	early	0	1	0.027100014	0.776771695	0.721088218	0.132715958	0.000441971	0.587843223	0.304623496
MT0312014	0.044776119	0.414309779	MT	CNTY	mid	0	1	0.00377734	0.522603816	0.619898675	0.134823171	0.000139385	0.377700841	0.166274362
MT0322004	0.109452736	0.581150592	MT	CNTY	early	0	1	0.000104649	2.14E-05	0.56916275	0.085144489	5.80E-05	0.228714007	0.081159596
MT0332005	0.049751244	0.785904479	MT	CNTY	early	0	1	0.000941941	4.41E-07	0.736130626	0.276831319	9.65E-07	0.13239026	0.625660677
MT0342007	0.089552239	0.771330522	MT	CNTY	early	0	1	0.001383807	0.418863564	0.535933053	0.087034883	0.000114625	0.448969323	0.797426715
MT0352016	0.074626866	0.602140303	MT	CNTY	late	0	0	0.000371332	0.000462893	0.563702622	0.15758647	2.20E-05	0.257898589	0.210098151
MT0362005	0.059701493	0.522581488	MT	CNTY	early	0	1	0.001583398	0.457326749	0.726389519	0.117453431	0.00011882	0.432917361	0.376741767
MT0372005	0.014925373	0.414309779	MT	CNTY	early	0	1	0.00028918	8.33E-08	0.504444255	0.087746227	3.06E-05	0.112572249	0.312212637
MT0382009	0.099502488	0.479505889	MT	CNTY	mid	0	0	0.00982058	0.153837601	0.400284296	0.117505044	0.000223374	0.648904835	0.447720141
MT0392005	0.019900498	0.53084907	MT	CNTY	early	0	1	0.002587825	0.557942362	0.229357604	0.109729794	5.14E-05	0.305546637	0.263703248
MT0402003	0.009950249	0.253639296	MT	CNTY	early	0	0	0.002580356	0.60256676	0.36044006	0.125975629	4.91E-05	0.435630964	0.792760348
MT0412004	0.049751244	0.654201364	MT	CNTY	early	0	1	0.002114205	2.23E-05	0.479829824	0.247337115	1.71E-05	0.189721357	0.444607053
MT0422005	0.07960199	0.747010171	MT	CNTY	early	0	0	0.002698979	0.000264391	0.673405131	0.144871156	0.00017898	0.49269562	0.582811852
MT0432013	0.104477612	0.570447581	MT	COMM	mid	0	0	0.000417947	0	0.638666064	0.024081292	0.000179705	0.540242999	0.446667739
MT0442006	0.034825871	0.317315676	MT	CNTY	early	0	0	0.002187656	0.000163944	0.447066426	0.087103331	0.000167558	0.240766713	0.275023832
MT0452008	0.069651741	0.814867806	MT	CNTY	mid	0	0	0.000847867	8.77E-05	0.51710753	0.090293075	9.85E-05	0.194225299	0.265370359
MT0462005	0.228855721	0.822143739	MT	CNTY	early	0	1	0.001406621	0.000196396	0.508674269	0.119773687	7.31E-05	0.339207139	0.484345458
MT0472010	0.029850746	0.50887488	MT	CNTY	mid	0	1	0.001130423	0.570365645	0.248297097	0.104919541	3.30E-05	0.343069543	0.532862936
MT0502008	0.019900498	0.53084907	MT	CNTY	mid	0	1	0.0004948	1.57E-08	0.360632502	0.070857865	7.69E-05	0.122188045	0.682410435
MT0512005	0.144278607	0.79428728	MT	CNTY	early	0	1	0.000259183	0	0.22655933	0.045008933	8.23E-05	0.175724485	0.638486488
MT0522006	0.417910448	0.764699718	MT	CNTY	early	0	1	0.036732155	0.833158726	0.458393598	0.129007756	0.00047939	0.271657671	0.316405088
MT0532020	0.567164179	0.79322738	MT	CNTY	late	0	0	0.019788388	0.560439894	0.672337936	0.320411847	0.000126342	0.341683481	0.324240689
NM0012007	0.039800995	0.60686984	NM	COMM	early	0	0	8.95E-06	0	0.300883355	0.002617524	0.001139072	0.74451366	0.453007502
NM0022006	0.014925373	0.552413039	NM	COMM	early	0	0	8.07E-05	0.025342175	0.378203749	0.001980419	0.001989243	0.304477612	0.998183269
NM0032015	0.119402985	0.521298876	NM	CNTY	late	0	0	0.000814546	0.00021317	0.679818305	0.237657486	1.54E-05	0.529249719	0.453085886
NM0042010	0.144278607	0.770440618	NM	CNTY	mid	0	1	0.01504921	0.757494453	0.607323832	0.205719597	0.000143387	0.341144848	0.761313719
NM0052006	0.004975124	0.276206519	NM	CNTY	early	0	1	0.006212232	0.446500382	0.856157066	0.159491849	9.14E-05	0.243025132	0.92312751
NM0062008	0.039800995	0.60686984	NM	COMM	mid	0	1	1.55E-06	0	0.12127633	0.000110698	0.0435645	0.430678466	0.884197479
NM0072008	0.243781095	0.927942374	NM	COMM	mid	0	1	0.000608029	0.000188897	0.540992049	0.070924794	9.87E-05	0.085587071	0.621486094
NM0072016	0.07960199	0.759275163	NM	COMM	late	1	1	0.000608029	0.000188897	0.540992049	0.070924794	9.87E-05	0.085587071	0.621486094
NM0082008	0.039800995	0.691416272	NM	CNTY	mid	0	1	0.002810925	0.476439126	0.278959275	0.138017453	0.000156622	0.370290692	0.873498483
NM0092016	0.084577114	0.446295746	NM	CNTY	late	0	0	0.011488808	0.859277215	0.169507414	0.049060239	0.000510967	0.634270452	0.372225018
NM0102006	0.064676617	0.745623325	NM	COMM	early	0	0	2.29E-06	0	0.571163872	0.000673044	0.004500968	0.536904193	0.453007502
NM0112007	0.059701493	0.735048042	NM	COMM	early	0	0	2.96E-06	0	0.297064222	0.000868952	0.003482574	0.593498949	0.453007502
NM0122008	0.174129353	0.816103521	NM	CNTY	mid	0	1	0.000471268	0.000142932	0.329364192	0.080857811	4.91E-05	0.359061338	0.785399288
NM0132012	0.119402985	0.660442871	NM	CNTY	mid	0	1	0.049917852	0.807115102	0.814067622	0.126297806	0.000756929	0.093833791	0.645226193
NM0142006	0.064676617	0.799974602	NM	COMM	early	0	1	0.005111443	0.148953095	0.495434441	0.008946098	0.002483321	0.37660689	0.242722327
NM0152008	0.059701493	0.7246324	NM	CNTY	mid	0	1	0.013336832	0.791456877	0.685016885	0.139346317	0.000163085	0.149177638	0.653522642
NM0162006	0.044776119	0	NM	COMM	early	0	0	1.25E-07	0	0.224262684	8.48E-06	0.451848148	0.777777778	0.884197479
NM0172006	0.169154229	0.556092548	NM	COMM	early	0	1	0.00689443	0.463880154	0.67197128	0.051308361	0.000526517	0.632307497	0.79346506
NM0182009	0.069651741	0.097600152	NM	CNTY	mid	0	0	0.006391896	0.576460117	0.707450029	0.132460144	0.000117471	0.448822858	0.494746737
NM0192004	0.15920398	0.965430426	NM	COMM	early	0	0	0.002311479	0.708939601	0.703650006	0.013235684	0.001167359	0.609248175	0.573190465
NM0202009	0.129353234	0.720262657	NM	CNTY	mid	0	1	0.001005567	0.559104525	0.238674025	0.106299801	5.30E-05	0.098162852	0.952291685
NM0212008	0.184079602	0.74686937	NM	CNTY	mid	0	1	0.000101871	0.000140054	0.432032135	0.076403105	9.57E-05	0.100462264	0.534035934
NM0222009	0.099502488	0.750721513	NM	CNTY	mid	0	1	0.00099264	7.75E-06	0.69118957	0.113055002	1.72E-05	0.245092863	0.720554001
NM0232006	0.049751244	0.437776976	NM	COMM	early	0	0	1.79E-07	0	0	1.24E-05	0.333537177	0.523809524	0.884197479
NM0242006	0.054726368	0.725267107	NM	COMM	early	0	0	6.17E-06	0	0.47252422	0.0018055	0.001663612	0.613518816	0.453007502
NM0252005	0.059701493	0.735048042	NM	COMM	early	0	0	4.95E-06	0	0.176675398	0.001448656	0.002079797	0.734563783	0.453007502
NM0262008	0.059701493	0.411140391	NM	CNTY	mid	0	0	0.016235146	0.789666306	0.551055638	0.146917294	0.000181415	0.26478253	0.668946702
NM0272014	0.114427861	0.838722279	NM	CNTY	mid	0	0	0.004495458	0.46793572	0.711623357	0.165037201	0.000138345	0.243866126	0.576879527
NM0282016	0.084577114	0.779423917	NM	CNTY	late	0	0	0.004302013	0.887640699	0.708450391	0.003926361	0.003217874	0.575934513	0.186071581
NM0292007	0.059701493	0.735048042	NM	COMM	early	0	0	4.83E-06	0	0.311488498	0.001415265	0.002129462	0.74542706	0.453007502
NM0302010	0.094527363	0.31874668	NM	CNTY	mid	0	0	0.005563537	0.593897703	0.601623171	0.097802511	0.000151884	0.085942715	1
NM0312013	0.343283582	0.582856539	NM	CNTY	mid	0	0	0.016734018	0.426220461	0.641129626	0.194737703	0.000116875	0.184355159	0.97330308
NM0312018	0.019900498	0.414309779	NM	CNTY	late	1	0	0.016734018	0.426220461	0.641129626	0.194737703	0.000116875	0.184355159	0.97330308
NM0322007	0.213930348	0.832516062	NM	COMM	early	0	1	0.195432812	0.964901292	0.903586862	0.119461807	0.002615096	0.23631274	0.73133541
NM0332006	0.054726368	0.725267107	NM	COMM	early	0	0	3.08E-06	0	0.218935603	0.000904546	0.003344772	0.744491327	0.453007502
NM0342005	0.119402985	0.632356054	NM	CNTY	early	0	1	0.001047843	7.93E-05	0.327858903	0.069576158	0.000227627	0.315471297	0.844175998
NM0352014	0.094527363	0.752171027	NM	CNTY	mid	0	1	0.015278953	0.704055179	0.949286563	0.220656383	0.00019642	0.298484514	0.850365179
NM0362018	0.004975124	0.276206519	NM	COMM	late	0	0	0.000314629	0.153515523	0.580272574	0.001411916	0.0025942	0.721379864	0.825209886
NM0372006	0.054726368	0.725267107	NM	COMM	early	0	0	5.42E-06	0	0.446639156	0.001585829	0.001897685	0.26609617	0.453007502
NM0382008	0.298507463	0.639104698	NM	CNTY	mid	0	1	0.001923426	0.584358418	0.205685809	0.101639651	0.000121885	0.355420523	0.298148976
NM0392007	0.059701493	0.735048042	NM	COMM	early	0	0	9.46E-06	0	0.196967711	0.002766876	0.001076088	0.736699869	0.453007502
NM0402007	0.004975124	0.276206519	NM	CNTY	early	0	0	0.009046974	0.502361681	0.799797529	0.215432757	0.000141538	0.432109846	0
NM0402017	0.059701493	0.36864708	NM	CNTY	late	1	0	0.009046974	0.502361681	0.799797529	0.215432757	0.000141538	0.432109846	0
NM0412008	0.218905473	0.826904985	NM	CNTY	mid	0	1	0.004363428	0.635555989	0.355192633	0.084339536	0.000157225	0.596183141	0.68314991
NM0422006	0.114427861	0.77579402	NM	COMM	early	0	0	0.019761104	0.838237131	0.527677838	0.016114944	0.00235257	0.357895188	0.671806222
NM0432008	0.064676617	0.785081399	NM	CNTY	mid	0	1	0.006407837	0.530709476	0.389206865	0.168811067	0.000130145	0.225316942	0.86660761
NM0442008	0.139303483	0.76711839	NM	CNTY	mid	0	1	0.03297001	0.829452226	0.827996174	0.132928414	0.000588946	0.26706173	0.848466963
NM0452008	0.109452736	0.817424266	NM	CNTY	mid	0	1	0.034487827	0.748399712	0.669936891	0.068097344	0.001176925	0.350919559	0.355270666
NM0462005	0.074626866	0.698979007	NM	CNTY	early	0	0	0.0025484	0.660147842	0.885692166	0.14275483	0.00010285	0.232007131	0.426768272
NM0472006	0.069651741	0.643595707	NM	CNTY	early	0	0	0.003894397	0.503311241	0.975453621	0.228488352	4.78E-05	0.211521083	0.764912205
NM0482016	0.184079602	0.844762274	NM	CNTY	late	0	1	0.007573968	0.415597286	0.758156377	0.080657093	0.00036679	0.430183057	0.730566251
NM0492006	0.034825871	0.276206519	NM	COMM	early	0	0	1.48E-07	0.000724353	0.06475352	1.01E-05	0.623990735	0.787878788	0.883838741
NM0502009	0.004975124	0.276206519	NM	COMM	mid	0	0	8.20E-06	0.490984563	0	2.34E-05	0.144582918	0.388888889	0.747567402
NM0512008	0.243781095	0.927942374	NM	CNTY	mid	0	1	0.003584831	0.014034598	0.415649635	0.116729207	8.92E-05	0.115248078	0.620522855
NM0522008	0.169154229	0.647581142	NM	CNTY	mid	0	1	0.000954766	0.000163492	0.322950268	0.139878235	2.27E-05	0.143372125	0.747832984
NM0532008	0.064676617	0.775409732	NM	COMM	mid	0	1	0.000441588	0.000209511	0.555803047	0.033538398	0.000306986	0.374618256	1.85E-05
NM0542006	0.059701493	0.437776976	NM	COMM	early	0	0	7.17E-06	0	0.092600534	0.000513143	0.009536757	0.802939212	0.884197479
NM0552012	0.208955224	0.887676087	NM	CNTY	mid	0	1	0.017563187	0.832725892	0.523683674	0.037315243	0.000945311	0.212066638	0.814819007
NM0562008	0.069651741	0.793515255	NM	COMM	mid	0	1	4.38E-06	0.038428437	0	0.000101648	0.058367464	0.403050109	0.730554717
NM0572007	0.054726368	0.742642511	NM	COMM	early	0	0	7.76E-06	0	0.394026136	0.002268786	0.001318393	0.076248022	0.453007502
NM0582006	0.054726368	0.725267107	NM	COMM	early	0	0	1.30E-06	0	0.029255833	0.000383606	0.007897211	0.490534979	0.453007502
NV0012005	0.109452736	0.79460559	NV	COMM	early	0	1	0.012662661	0.951005258	0.70933262	0.006216504	0.005468282	0.678784291	0.378743746
NV0012008	0.124378109	0.809203649	NV	COMM	mid	1	1	0.012662661	0.951005258	0.70933262	0.006216504	0.005468282	0.678784291	0.378743746
NV0012009	0.084577114	0.737150701	NV	COMM	mid	1	1	0.012662661	0.951005258	0.70933262	0.006216504	0.005468282	0.678784291	0.378743746
NV0022004	0.054726368	0.713983495	NV	CNTY	early	0	1	0.005596898	0.653249547	0.617943066	0.199463365	7.62E-05	0.396175598	0.488207112
NV0022007	0.129353234	0.588760192	NV	CNTY	early	1	1	0.005596898	0.653249547	0.617943066	0.199463365	7.62E-05	0.396175598	0.488207112
NV0032005	0.084577114	0.649143056	NV	CNTY	early	0	1	0.5052868	0.986480799	0.807112197	0.293405792	0.002568587	0.571246328	0.556528081
NV0032008	0.109452736	0.745060181	NV	CNTY	mid	1	1	0.5052868	0.986480799	0.807112197	0.293405792	0.002568587	0.571246328	0.556528081
NV0042005	0.084577114	0.685180573	NV	CNTY	early	0	1	0.011122397	0.685234943	0.756821763	0.028800679	0.00098554	0.577754081	0.375175986
NV0042008	0.129353234	0.764511228	NV	CNTY	mid	1	1	0.011122397	0.685234943	0.756821763	0.028800679	0.00098554	0.577754081	0.375175986
NV0052005	0.129353234	0.455929243	NV	CNTY	early	0	1	0.012078887	0.621605832	0.529581068	0.715392659	4.34E-06	0.569574477	0.837651709
NV0052008	0.15920398	0.808103766	NV	CNTY	mid	1	1	0.012078887	0.621605832	0.529581068	0.715392659	4.34E-06	0.569574477	0.837651709
NV0062005	0.034825871	0.483361409	NV	CNTY	early	0	1	0.000224707	0	0.150667066	0.135591652	9.08E-06	0.101207843	0.754846491
NV0062009	0.069651741	0.609377576	NV	CNTY	mid	1	1	0.000224707	0	0.150667066	0.135591652	9.08E-06	0.101207843	0.754846491
NV0072005	0.059701493	0.589407468	NV	CNTY	early	0	1	0.000432351	0.001504091	0.393443477	0.167933529	4.66E-05	0.60225239	0.341935435
NV0072008	0.119402985	0.752632231	NV	CNTY	mid	1	1	0.000432351	0.001504091	0.393443477	0.167933529	4.66E-05	0.60225239	0.341935435
NV0082005	0.07960199	0.49177088	NV	CNTY	early	0	1	0.003885418	0.621233252	0.492107905	0.404790289	1.25E-05	0.48876558	0.678068796
NV0082009	0.104477612	0.628416885	NV	CNTY	mid	1	1	0.003885418	0.621233252	0.492107905	0.404790289	1.25E-05	0.48876558	0.678068796
NV0092005	0.064676617	0.649843723	NV	CNTY	early	0	1	0.00130268	0.609191182	0.4178748	0.221429443	5.58E-06	0.550114149	0.890703867
NV0092008	0.089552239	0.626566963	NV	CNTY	mid	1	1	0.00130268	0.609191182	0.4178748	0.221429443	5.58E-06	0.550114149	0.890703867
NV0102005	0.044776119	0.48638975	NV	CNTY	early	0	1	0.001207209	0.003693023	0.361832202	0.400393078	2.27E-05	0.508726127	0.626910444
NV0102008	0.154228856	0.831651438	NV	CNTY	mid	1	1	0.001207209	0.003693023	0.361832202	0.400393078	2.27E-05	0.508726127	0.626910444
NV0112004	0.059701493	0.562952992	NV	CNTY	early	0	1	0.012456901	0.628459701	0.701644716	0.078803765	0.000330972	0.343762552	0.603714296
NV0112009	0.124378109	0.761502518	NV	CNTY	mid	1	1	0.012456901	0.628459701	0.701644716	0.078803765	0.000330972	0.343762552	0.603714296
NV0122004	0.059701493	0.777541352	NV	CNTY	early	0	1	0.001030792	0.68074307	0.60476976	0.147061952	7.18E-05	0.191331506	0.882232764
NV0122009	0.069651741	0.609377576	NV	CNTY	mid	1	1	0.001030792	0.68074307	0.60476976	0.147061952	7.18E-05	0.191331506	0.882232764
NV0132005	0.089552239	0.492839471	NV	CNTY	early	0	1	0.009151593	0.63690648	0.676217451	0.69104763	9.27E-06	0.21958253	0.244657436
NV0132008	0.149253731	0.76969523	NV	CNTY	mid	1	1	0.009151593	0.63690648	0.676217451	0.69104763	9.27E-06	0.21958253	0.244657436
NV0142004	0.054726368	0.477719603	NV	CNTY	early	0	1	0.001529629	0.000985751	0.333536073	0.247020639	1.60E-05	0.461343849	0.895810382
NV0142009	0.094527363	0.661642178	NV	CNTY	mid	1	1	0.001529629	0.000985751	0.333536073	0.247020639	1.60E-05	0.461343849	0.895810382
NV0152005	0.059701493	0.639645779	NV	CNTY	early	0	1	0.000942548	0.090961857	0.178844801	0.010439413	0.00158606	0.521108742	0.303355741
NV0152009	0.139303483	0.813110789	NV	CNTY	mid	1	1	0.000942548	0.090961857	0.178844801	0.010439413	0.00158606	0.521108742	0.303355741
NV0162004	0.089552239	0.866288418	NV	FPRD	early	0	1	0.001543899	0.905428235	0.400256111	0.000585169	0.015560875	0.658670034	0.091251798
NV0172005	0.109452736	0.432826724	NV	CNTY	early	0	1	0.105585678	0.957364992	0.609123105	0.268519107	0.000637134	0.530226606	0.317367345
NV0172009	0.119402985	0.738875904	NV	CNTY	mid	1	1	0.105585678	0.957364992	0.609123105	0.268519107	0.000637134	0.530226606	0.317367345
NV0182005	0.059701493	0.708593566	NV	CNTY	early	0	1	0.002235375	0.466602744	0.402650206	0.351889583	4.58E-06	0.373697523	0.308302043
NV0182009	0.109452736	0.673316517	NV	CNTY	mid	1	1	0.002235375	0.466602744	0.402650206	0.351889583	4.58E-06	0.373697523	0.308302043
NV0192004	0.059701493	0.690432924	NV	FPRD	early	0	1	0.001451354	0.397960811	0.401774583	0.002554932	0.004673856	0.606034483	0.15767535
OR0012002	0.144278607	0.802101626	OR	COMM	early	0	0	0.004633125	0.226301621	0.613461774	0.032290617	0.00052954	0.723250452	0.524519762
OR0032005	0.109452736	0.895055032	OR	CNTY	early	0	0	0.003700053	0.589924873	0.586931403	0.144054104	8.97E-05	0.520660153	0.627433483
OR0032012	0.019900498	0.420366462	OR	CNTY	mid	1	0	0.003700053	0.589924873	0.586931403	0.144054104	8.97E-05	0.520660153	0.627433483
OR0032015	0.104477612	0.901975404	OR	CNTY	late	1	0	0.003700053	0.589924873	0.586931403	0.144054104	8.97E-05	0.520660153	0.627433483
OR0042009	0.15920398	0.814638303	OR	CNTY	mid	0	1	0.021049052	0.812375905	0.496755622	0.03140949	0.001657968	0.302843364	0.313833838
OR0042016	0.114427861	0.749730914	OR	CNTY	late	1	1	0.021049052	0.812375905	0.496755622	0.03140949	0.001657968	0.302843364	0.313833838
OR0052006	0.024875622	0.713983495	OR	COMM	early	0	0	1.58E-05	0	0.323944598	0.001273002	0.002319097	0.427252467	0.799132997
OR0062005	0	0	OR	COMM	early	0	1	8.07E-06	0	0.010513932	0.000152892	0.015007652	0.707246377	0.776763639
OR0072005	0.139303483	0.909504328	OR	FPRD	early	0	1	0.000142498	0	0.37885592	0.009417905	0.000391048	0.441559566	0.874682606
OR0082005	0.338308458	0.789504144	OR	CNTY	early	0	0	0.094804416	0.819222963	0.570630865	0.089136013	0.002073848	0.443319909	0.263333184
OR0082017	0.054726368	0.633198267	OR	CNTY	late	1	0	0.094804416	0.819222963	0.570630865	0.089136013	0.002073848	0.443319909	0.263333184
OR0092008	0.024875622	0.713983495	OR	CNTY	mid	0	0	0.009032855	0.610133709	0.436582035	0.040845237	0.000630887	0.273023692	0.515126018
OR0102005	0.089552239	0.842513259	OR	FPRD	early	0	0	2.70E-05	0.034287758	0.56397335	0.000737529	0.002723477	0.674963925	0.255770439
OR0112011	0.094527363	0.597673654	OR	CNTY	mid	0	0	0.011859898	0.563790322	0.187649765	0.033532049	0.00102892	0.256946432	0.487583807
OR0122011	0.064676617	0.721058454	OR	CNTY	mid	0	1	0.014666443	0.615895556	0.536532065	0.071280221	0.000440769	0.278069966	0.658820519
OR0132005	0.109452736	0.705620141	OR	CNTY	early	0	1	0.005317415	0.51983	0.618286446	0.136683028	0.000162658	0.446471423	0.542730257
OR0132014	0.049751244	0.754640098	OR	CNTY	mid	1	1	0.005317415	0.51983	0.618286446	0.136683028	0.000162658	0.446471423	0.542730257
OR0132015	0.044776119	0.668249066	OR	CNTY	late	1	1	0.005317415	0.51983	0.618286446	0.136683028	0.000162658	0.446471423	0.542730257
OR0132017	0.049751244	0.666510758	OR	CNTY	late	1	0	0.005317415	0.51983	0.618286446	0.136683028	0.000162658	0.446471423	0.542730257
OR0142008	0.223880597	0.78031166	OR	CNTY	mid	0	0	0.00521087	0.611471117	0.491603272	0.070691861	0.000335897	0.544390475	0.562555037
OR0152017	0.059701493	0.562063947	OR	CNTY	late	0	0	0.025209761	0.588203514	0.615720963	0.225170819	0.000263078	0.395275553	0.621771427
OR0162018	0.149253731	0.475266061	OR	CNTY	late	0	0	0.003600992	0.232916594	0.620309717	0.100521703	0.000364552	0.434185608	0.217105371
OR0172007	0.084577114	0.721058454	OR	CNTY	early	0	1	0.000433823	9.18E-05	0.220314572	0.058377583	0.000170303	0.591903658	0.730740302
OR0182012	0.034825871	0.621464669	OR	COMM	mid	0	0	6.16E-07	0.07755102	0.226405875	1.14E-05	0.175563591	0.606060606	0.348586796
OR0202016	0.124378109	0.869041965	OR	COMM	late	0	1	0.024799815	0.905578762	0.489273432	0.011095815	0.004814986	0.578271434	0.219408796
OR0222014	0.094527363	0.817837574	OR	COMM	mid	0	0	0.001687243	0.045564833	0.544742931	0.01840086	0.000513372	0.587901391	0.451843324
OR0232013	0.064676617	0.519570636	OR	CNTY	mid	0	1	0.001677931	0.55657621	0.588552189	0.451624678	3.65E-06	0.394388862	0.570208564
OR0242006	0.189054726	0.76935793	OR	CNTY	early	0	1	0.005359588	0.478144002	0.428161225	0.025598857	0.000838587	0.619912049	0.762765437
OR0252011	0.23880597	0.60640048	OR	COMM	mid	0	1	0.001133795	0	0.63461034	0.014404412	0.000515055	0.730193338	0.718431356
OR0262011	0.094527363	0.781170854	OR	CNTY	mid	0	1	0.005450564	0.368824754	0.661797786	0.083314857	0.000337354	0.582860555	0.680255343
OR0262016	0.104477612	0.795381972	OR	CNTY	late	1	1	0.005450564	0.368824754	0.661797786	0.083314857	0.000337354	0.582860555	0.680255343
OR0272006	0.004975124	0.276206519	OR	FPRD	early	0	1	0.000362803	0.436521448	0.550188697	0.005867865	0.000919434	0.515794759	0.248840103
OR0282016	0.064676617	0.531469501	OR	CNTY	late	0	1	0.015458939	0.624231452	0.653604619	0.267661511	0.000138308	0.479018304	0.649116937
OR0292011	0.07960199	0.856759816	OR	CNTY	mid	0	1	0.001810644	0.366667395	0.703828714	0.365908283	1.62E-05	0.340124066	0.704413563
OR0302005	0.407960199	0.927510508	OR	CNTY	early	0	0	0.086182279	0.824827426	0.584918883	0.209837205	0.00071845	0.353752029	0.479952051
OR0322007	0.014925373	0.224080307	OR	CNTY	early	0	1	0.028899855	0.683641345	0.515866899	0.10687886	0.000699939	0.427851071	0.533018836
OR0332009	0.089552239	0.686167467	OR	CNTY	mid	0	0	0.007034012	0.515720427	0.406959995	0.440411166	4.41E-05	0.430254981	0.73775249
OR0342008	0.099502488	0.49743992	OR	CNTY	mid	0	0	0.078458806	0.869068733	0.518598833	0.056120597	0.002445638	0.555019065	0.486157069
OR0352007	0.004975124	0.276206519	OR	COMM	early	0	0	5.84E-06	0.197991543	0	3.52E-05	0.086867135	0.074074074	0.155971651
OR0362017	0.134328358	0.712241025	OR	CNTY	late	0	1	5.33E-05	0.408854354	0.112270763	0.001652191	0.003795671	0.682788312	0.580389774
OR0372006	0.044776119	0.696572981	OR	CNTY	early	0	0	0.002611214	0.541463943	0.350056907	0.097938693	0.000157971	0.546275691	0.614079853
OR0372016	0.044776119	0.586090374	OR	CNTY	late	1	0	0.002611214	0.541463943	0.350056907	0.097938693	0.000157971	0.546275691	0.614079853
OR0372019	0.099502488	0.762514176	OR	CNTY	late	1	0	0.002611214	0.541463943	0.350056907	0.097938693	0.000157971	0.546275691	0.614079853
OR0382011	0.184079602	0.675569045	OR	CNTY	mid	0	0	0.186256114	0.986577323	0.577554346	0.022350798	0.015732479	0.638469285	0.385223935
OR0392011	0.084577114	0.766307898	OR	COMM	mid	0	0	8.02E-07	0.074929753	0	9.03E-06	0.106548155	0.345679012	0.276583265
OR0402009	0.024875622	0.713983495	OR	CNTY	mid	0	1	0.019189583	0.800635733	0.250454097	0.034941255	0.00166119	0.351059852	0.635785102
OR0412012	0.074626866	0.789524899	OR	COMM	mid	0	0	9.59E-06	0.723593332	0	4.56E-06	0.556417429	0.444444444	0.190377566
OR0422005	0.07960199	0.492796383	OR	COMM	early	0	0	0.000114229	0	0.543019895	0.007983304	0.00046647	0.557374263	0.191799886
OR0432017	0.2039801	0.758909803	OR	COMM	late	0	1	0.069954545	0.727419005	0.637147373	0.192128424	0.000626217	0.697404888	0.510326367
OR0442012	0.059701493	0.434584015	OR	COMM	mid	0	0	3.46E-06	0.625645097	0.123001554	1.57E-05	0.116509033	0.273504274	0.362509557
OR0452006	0.049751244	0.735685112	OR	COMM	early	0	0	0.003391876	0.344073144	0.379313595	0.014425397	0.001620702	0.651954567	0.497920728
OR0462009	0.094527363	0.774400687	OR	CNTY	mid	0	1	0.000379328	2.73E-08	0.253028982	0.039720083	0.000195587	0.649267709	0.467216348
OR0472015	0.084577114	0.737150701	OR	COMM	late	0	0	0.000488629	0.269934373	0.319881366	0.000834551	0.017084613	0.581898007	0.131615926
OR0482006	0.064676617	0.562952992	OR	CNTY	early	0	0	0.006051804	0.301851276	0.663552639	0.052714298	0.000616571	0.135025332	0.572769104
OR0492005	0.074626866	0.612355899	OR	CNTY	early	0	0	0.01781183	0.709332592	0.570929613	0.155439678	0.000256954	0.566034083	0.741498369
OR0502016	0.029850746	0.538661287	OR	CNTY	late	0	0	0.006082647	0.579043117	0.431045933	0.097092034	0.000161051	0.660723107	0.548712862
OR0512018	0.064676617	0.538661287	OR	COMM	late	0	0	0.001840196	0.249310804	0.382671446	0.004864943	0.003569062	0.461189604	0.525365936
OR0522008	0.049751244	0.704420731	OR	COMM	mid	0	0	0.000936911	0.612595413	0.438636019	0.002766787	0.004668565	0.307117256	0.486502313
OR0532007	0	0	OR	COMM	early	0	0	0.00014519	0.276831403	0.546837774	0.008679098	0.000889383	0.489831493	0.686267212
OR0542012	0.074626866	0.602140303	OR	COMM	mid	0	0	0.000449003	9.85E-05	0.408102779	0.048254233	0.000185414	0.457199266	0.687304054
OR0552017	0.039800995	0.60686984	OR	CNTY	late	0	0	0.001619525	1.34E-05	0.46661564	0.151538699	0.000107632	0.579461547	0.620362509
OR0562005	0	0	OR	CNTY	early	0	1	0.006035551	0.669306571	0.671605435	0.113488129	0.000194615	0.643718501	0.667508495
OR0572007	0.179104478	0.685011562	OR	CNTY	early	0	1	0.135827234	0.944100521	0.368145266	0.03489683	0.006473402	0.439069767	0.274879892
OR0582006	0.07960199	0.584535748	OR	CNTY	early	0	0	0.000326993	2.85E-05	0.471737141	0.080062726	0.000145927	0.5508448	0.610970166
OR0592014	0.139303483	0.312775538	OR	FPRD	mid	0	0	4.19E-05	0	0.483689323	0.001415738	0.000533569	0.747911265	0.648757361
OR0602009	0	0	OR	CNTY	mid	0	1	0.024212711	0.773922666	0.341787387	0.034120821	0.001670883	0.369255951	0.568574072
OR0612012	0.054726368	0.521455399	OR	COMM	mid	0	0	8.57E-08	0.07755102	0.210013465	0	1	0.333333333	0.348586796
OR0622017	0.07960199	0.811999941	OR	COMM	late	0	0	0.009811806	0.740776568	0.436869178	0.007971427	0.00324225	0.525898282	0.391920628
UT0012020	0.024875622	0.529845816	UT	COMM	late	0	0	8.14E-05	0.76360376	0.362731688	0.000321337	0.017709549	0.498800959	0.047976669
UT0022016	0.034825871	0	UT	COMM	late	0	0	0.006641833	0.994263811	0	0.000388962	0.049788337	0.883613584	0.247569777
UT0022019	0.044776119	0.42273216	UT	COMM	late	1	0	0.006641833	0.994263811	0	0.000388962	0.049788337	0.883613584	0.247569777
UT0032007	0.029850746	0.38082899	UT	COMM	early	0	0	1.07E-05	0.72323042	0.328115763	0.00019116	0.013752208	0.289017341	0.510185345
UT0052014	0.149253731	0.352305742	UT	COMM	mid	0	0	9.84E-05	0.718007171	0.435101689	0.001879054	0.00138919	0.193898485	0.487281217
UT0072013	0.099502488	0.708039549	UT	COMM	mid	0	0	3.77E-06	0.665579119	0.519602023	0.000494465	0.003027106	0.440189125	0.772919295
UT0082004	0.029850746	0.529845816	UT	COMM	early	0	0	4.14E-07	0	0.30702763	3.53E-05	0.037842954	0.533333333	0.681797943
UT0092008	0.069651741	0.556040311	UT	COMM	mid	0	0	2.02E-05	0.252204203	0.75908185	0.001435586	0.001837809	0.283167193	0.851260709
UT0102020	0.07960199	0.176829191	UT	COMM	late	0	0	0.262222269	0.990774996	0.508399432	0.033511528	0.010653489	0.800082625	0.314096875
UT0122013	0.084577114	0.765617506	UT	COMM	mid	0	0	2.86E-06	0.55162425	0.551673358	0.000337376	0.007654598	0.28257011	0.541115719
UT0132020	0.054726368	0.503543262	UT	COMM	late	0	0	0.000570917	0.743430323	0.374770797	0.004246038	0.001636145	0.763773179	0.2976646
UT0142020	0.034825871	0.400172324	UT	COMM	late	0	0	0.000837543	0.997247102	0.058801634	0.000108214	0.059400675	0.868270332	0.157985741
UT0152007	0.109452736	0.627679165	UT	CNTY	early	0	1	0.01871905	0.435433463	0.729078134	0.682840542	3.27E-05	0.370362141	0.498462309
UT0162009	0.089552239	0.230452087	UT	COMM	mid	0	0	1.09E-05	0.723634652	0.308197061	0.000193649	0.010378339	0.227272727	0.518465257
UT0172007	0.034825871	0.526349933	UT	COMM	early	0	0	1.11E-05	0.194519928	0.135350427	0.000444706	0.003680543	0.208754209	0.471813619
UT0182011	0.099502488	0.465401756	UT	COMM	mid	0	0	6.52E-05	0	0.164686456	0.005586244	0.000593623	0.430730159	0.681797943
UT0202019	0.014925373	0.552413039	UT	CNTY	late	0	1	0.002337371	0.263717086	0.495361333	0.174655106	7.95E-05	0.24930782	0.664980117
UT0222020	0.069651741	0.378665492	UT	COMM	late	0	0	0.00026329	0.697530096	0.441738907	0.000346415	0.020724147	0.546052632	0.057367699
UT0232016	0.044776119	0.465539265	UT	COMM	late	0	0	0.003436852	0.998629512	0.324209797	0.000352601	0.033996554	0.676200953	0.089532038
UT0242011	0.054726368	0.603981996	UT	COMM	mid	0	0	7.87E-05	0	0.531349103	0.006740354	0.00018336	0.423238557	0.681797943
UT0252007	0.069651741	0.74766083	UT	COMM	early	0	0	5.80E-06	0.019337444	0.607964306	0.001062177	0.003541588	0.264877881	0.721026689
UT0262020	0.034825871	0.437776976	UT	COMM	late	0	0	5.72E-05	0.674214467	0.18838734	7.60E-05	0.063519345	0.821256039	0.053008205
UT0272020	0.004975124	0	UT	COMM	late	0	0	6.06E-06	0.420314548	0.069568168	5.51E-05	0.05750391	0.699588477	0.64252329
UT0292004	0.059701493	0	UT	COMM	early	0	0	6.17E-06	0.868928188	0.33254741	0.000103697	0.024019359	0.435280641	0.418824007
UT0302007	0.044776119	0.565239889	UT	COMM	early	0	0	1.92E-06	0.194519928	0.347027713	7.56E-05	0.021236799	0.545751634	0.471813619
UT0322019	0.014925373	0.437776976	UT	COMM	late	0	0	0.002683071	0.990316081	0.304451255	0.000314425	0.047713991	0.847619048	0.24567917
UT0332019	0.029850746	0	UT	COMM	late	0	0	0.001810942	0.951924294	0.362160575	0.000452715	0.014747908	0.759165257	0.101943635
UT0332020	0.044776119	0.199401246	UT	COMM	late	1	0	0.001810942	0.951924294	0.362160575	0.000452715	0.014747908	0.759165257	0.101943635
UT0342004	0.014925373	0	UT	COMM	early	0	0	4.13E-07	0	0.365591739	3.52E-05	0.037945978	0.653968254	0.681797943
UT0352016	0.064676617	0.621914655	UT	CNTY	late	0	0	0.002699186	0.373627684	0.207895253	0.025353761	0.000845076	0.468445223	0.031962623
UT0362020	0.019900498	0.224080307	UT	COMM	late	0	0	4.08E-05	0.650675724	0.296430508	0.0005237	0.01576731	0.668115942	0.079354981
UT0372007	0.069651741	0.844243114	UT	CNTY	early	0	1	0.616435617	0.951680056	0.862868021	1	0.000729916	0.667008762	0.413704638
UT0382004	0.009950249	0.253639296	UT	COMM	early	0	0	2.08E-07	0	0.303357879	1.77E-05	0.071096758	0.580246914	0.681797943
UT0402020	0.019900498	0.224080307	UT	COMM	late	0	0	0.005402149	0.913000412	0.277953612	0.001617776	0.005502436	0.758924432	0.336125797
UT0412020	0.004975124	0	UT	COMM	late	0	0	6.18E-06	0.420314548	0	5.63E-05	0.056311894	0.432539683	0.64252329
UT0422020	0.034825871	0.400172324	UT	COMM	late	0	0	0.007892859	0.999832453	0.033871535	0.000372563	0.044376554	0.899208806	0.276698417
UT0432007	0.039800995	0.457879349	UT	COMM	early	0	1	0.000813831	0.964559747	0.076904636	0.000197522	0.040011108	0.662942272	0.730363538
UT0442013	0.154228856	0.387920123	UT	COMM	mid	0	0	6.61E-05	0.012648113	0.686040259	0.005708965	0.001233077	0.41536746	0.677439482
UT0462019	0.024875622	0.276206519	UT	CNTY	late	0	0	0.261882863	0.9909746	0.499082133	0.033022428	0.010811694	0.800818358	0.316435884
UT0472020	0.024875622	0.378665492	UT	COMM	late	0	0	0.003319897	0.929345067	0.472629005	0.001971315	0.005154304	0.718849434	0.357599954
UT0492020	0.004975124	0	UT	COMM	late	0	0	1.97E-05	0.420314548	0	0.000184545	0.017681709	0.514550265	0.64252329
UT0502020	0.014925373	0.276206519	UT	COMM	late	0	0	1.93E-05	0.407746177	0.250977246	0.000361667	0.006627418	0.839817736	0.289051409
UT0512007	0.034825871	0.664453192	UT	CNTY	early	0	1	0.012640759	0.482869835	0.775541589	0.663124236	4.69E-05	0.326270595	0.688624452
UT0522007	0.149253731	0.849249718	UT	CNTY	early	0	0	0.054518459	0.78218659	0.736076238	0.665623767	0.00011729	0.528375012	0.524052784
UT0532018	0.039800995	0.35873563	UT	COMM	late	0	0	0.007883884	0.981508754	0.080965518	0.000766233	0.018952166	0.808201058	0.229701152
UT0542007	0.029850746	0.459745138	UT	COMM	early	0	0	7.34E-05	0.916835326	0.277552583	0.000158145	0.032814539	0.421134421	0.506419821
UT0552020	0.009950249	0.253639296	UT	COMM	late	0	0	1.64E-05	0.407746177	0.322665948	0.000307841	0.007782117	0.834991708	0.289051409
UT0562007	0.029850746	0.50887488	UT	COMM	early	0	0	2.17E-06	0.173859913	0.210621879	0.000116351	0.023953856	0.192872117	0.554982693
UT0572008	0.114427861	0.615822863	UT	COMM	mid	0	0	1.31E-05	0.55162425	0.454971251	0.001541775	0.001661971	0.087623567	0.541115719
UT0582016	0.014925373	0	UT	COMM	late	0	0	3.06E-08	0.068932956	0	4.87E-06	0.085802695	0.857142857	0.071274495
UT0592007	0.069651741	0.793515255	UT	CNTY	early	0	1	0.013218525	0.446446965	0.880218036	0.353357384	6.71E-05	0.366646148	0.615990964
UT0602016	0.034825871	0.35873563	UT	COMM	late	0	0	5.23E-06	0.26523698	0.155486424	0.00052689	0.007606201	0.548026466	0.60461002
UT0622010	0.089552239	0.49683889	UT	COMM	mid	0	0	3.79E-06	0.55162425	0.388806065	0.000445787	0.005796222	0.490606549	0.541115719
WA0012008	0.199004975	0.731505895	WA	CNTY	mid	0	1	0.005168821	0.933183037	0.516701853	0.031468989	0.000514737	0.457333119	0.253523951
WA0022010	0.034825871	0.500286826	WA	COMM	mid	0	0	0.005553324	0.883844127	0.105900578	0.001410964	0.006265671	0.215342277	0.165108089
WA0032008	0.049751244	0.666510758	WA	COMM	mid	0	0	0.000492661	0.000175543	0.541937149	0.003014757	0.001869283	0.341434143	0.212468959
WA0042005	0.094527363	0.589205465	WA	CNTY	early	0	0	0.04563063	0.894285421	0.59576529	0.086634262	0.00109448	0.626643632	0.424616831
WA0052019	0.213930348	0.834914103	WA	CNTY	late	0	1	0.017888774	0.73167381	0.512013785	0.156654681	0.000344627	0.645137231	0.642711349
WA0062005	0.064676617	0.625278853	WA	COMM	early	0	0	0.001414611	3.75E-05	0.458248237	0.014611586	0.000565987	0.510098424	0.453132252
WA0072009	0.064676617	0.572897824	WA	CNTY	mid	0	0	0.017416076	0.645469404	0.788242605	0.092913689	0.000357438	0.540733252	0.563033426
WA0082008	0.184079602	0.891987302	WA	CNTY	mid	0	1	0.00092229	0.657020908	0.434082228	0.04309896	0.000210146	0.578267453	0.610189696
WA0092012	0.099502488	0.913898694	WA	COMM	mid	0	0	0.006668593	0.556181685	0.604671401	0.019056468	0.001071792	0.540896537	0.501601149
WA0102006	0.094527363	0.570053002	WA	COMM	early	0	0	0.000468987	0.204945929	0.135858613	0.000789243	0.008131135	0.415422886	0.229800703
WA0112013	0.169154229	0.756617767	WA	CNTY	mid	0	1	0.009721401	0.73415261	0.349296168	0.096225709	0.000412089	0.489707549	0.738430281
WA0122006	0.039800995	0.691416272	WA	COMM	early	0	1	2.64E-07	0	0.240122523	4.20E-05	0.043885339	0.492063492	0.401992013
WA0132006	0.104477612	0.512294377	WA	COMM	early	0	0	0.000857925	0.591654671	0.369050513	0.025901554	0.000682155	0.595375941	0.658551359
WA0142015	0.119402985	0.774728753	WA	CNTY	late	0	1	0.001751515	0	0.670157229	0.120877062	0.000108547	0.63649614	0.801092094
WA0152012	0.039800995	0.60686984	WA	COMM	mid	0	1	3.10E-05	0.74025289	0.280584282	2.04E-05	0.138503896	0.103703704	0.190940611
WA0162014	0.179104478	0.755208088	WA	CNTY	mid	0	1	0.021268403	0.866672483	0.293104905	0.062963238	0.000692562	0.586561066	0.768409582
WA0172008	0.119402985	0.862829445	WA	CNTY	mid	0	1	0.000515182	0.003230028	0.401749333	0.035608905	0.000192438	0.504196118	0.494259255
WA0182007	0.049751244	0.754640098	WA	COMM	early	0	0	0.00020854	0.337890114	0.468553159	0.008750128	0.00104332	0.685676416	0.873164433
WA0192016	0.263681592	0.604095573	WA	CNTY	late	0	1	0.022059217	0.612546114	0.423423874	0.142376217	0.000334157	0.584487507	0.71501147
WA0202008	0.069651741	0.793515255	WA	COMM	mid	0	0	0.000665116	5.50E-06	0.518982366	0.002947492	0.002572016	0.347932995	0.460840257
WA0212007	0.034825871	0.595401563	WA	COMM	early	0	0	0.000818195	0	0.156254037	0.013494637	0.000316747	0.402708875	0.152265416
WA0222005	0.044776119	0.599630708	WA	COMM	early	0	0	6.88E-05	0.337842148	0.313262842	0.001980502	0.001472346	0.23763648	0.248580857
WA0232005	0.014925373	0.414309779	WA	COMM	early	0	0	4.50E-05	0	0.230775546	0.001953588	0.002201006	0.594448795	0.85822218
WA0242005	0.149253731	0.593507212	WA	COMM	early	0	0	0.000584472	0.012889895	0.424272064	0.022351618	0.00037947	0.734396086	0.318371779
WA0252018	0.124378109	0.834568072	WA	CNTY	late	0	1	0.010602921	0.599444793	0.793171364	0.118654801	0.000361706	0.616935992	0.312728508
WA0262006	0.059701493	0.60756811	WA	CNTY	early	0	1	0.007734205	0.257938099	0.662702522	0.174918004	0.000168513	0.521497552	0.450203748
WA0272012	0.039800995	0.60686984	WA	COMM	mid	0	1	0.000176727	0.909247351	0.011192774	3.00E-05	0.122398651	0.171717172	0.112107666
WA0282006	0.104477612	0.754964409	WA	COMM	early	0	0	9.30E-05	0.005810694	0.61291379	0.003190537	0.001421891	0.354346183	0.341307018
WA0292007	0.059701493	0.690432924	WA	COMM	early	0	0	0.000418773	0.524491229	0.336172888	0.012682226	0.000449596	0.765205966	0.52507792
WA0302018	0.029850746	0.696493583	WA	COMM	late	0	0	0.000214495	0.439554398	0.468006425	0.005377211	0.001807125	0.686260324	0.546663584
WA0312009	0.328358209	0.674259681	WA	CNTY	mid	0	1	0.002442482	0.000521375	0.25172709	0.12103099	0.000147161	0.544490959	0.495382409
WA0322008	0.044776119	0.654872011	WA	COMM	mid	0	0	0.000301207	0.112487729	0.405620224	0.004545005	0.000982636	0.541025128	0.258696645
WA0332005	0.024875622	0.713983495	WA	COMM	early	0	0	0.000448672	0.514450561	0.48092613	0.003050563	0.001060674	0.559742351	0.804091726
WA0342006	0.228855721	0.713305308	WA	COMM	early	0	1	0.001571178	4.48E-06	0.319959561	0.097816237	0.000156647	0.549669851	0.496218288
WA0352006	0.089552239	0.842513259	WA	COMM	early	0	1	0.000418957	0.237669686	0.419481665	0.010760522	0.000970143	0.688886055	0.493160846
WA0362008	0.019900498	0.641331677	WA	COMM	mid	0	0	0.001697318	0.656478392	0.5569151	0.006209154	0.002156902	0.543718619	0.747947513
WA0372006	0.089552239	0.664219588	WA	COMM	early	0	1	5.38E-06	0.319743891	0	4.61E-06	0.426455381	0.592592593	0.074495432
WA0382012	0.044776119	0.620481192	WA	COMM	mid	0	1	6.15E-06	0.522297013	0.151503651	9.27E-06	0.142513712	0.138888889	0.074183728
WA0392013	0.537313433	0.800225175	WA	CNTY	mid	0	1	0.009666308	0.200201642	0.755623347	0.285374834	0.00011595	0.554647887	0.71938261
WA0402011	0.094527363	0.439297788	WA	CNTY	mid	0	0	0.003090401	0.168853962	0.469926915	0.076531925	0.00034047	0.373276125	0.572915302
WA0412005	0.024875622	0.713983495	WA	COMM	early	0	1	0.000323713	0.189812838	0.497261507	0.002925856	0.002504992	0.676747754	0.753238415
WA0422006	0.039800995	0.691416272	WA	COMM	early	0	1	2.64E-07	0	0.052448956	4.20E-05	0.088850428	0.637037037	0.401997946
WA0432014	0.049751244	0.855078832	WA	COMM	mid	0	0	2.95E-06	0.525035994	0.24912554	8.75E-05	0.054399282	0.716845878	0.524491527
WA0442012	0.268656716	0.822743731	WA	CNTY	mid	0	1	0.00387224	0	0.174065924	0.009413637	0.001192712	0.101734269	0.301678593
WA0452009	0.034825871	0.690516299	WA	CNTY	mid	0	0	0.029023694	0.709760391	0.746511575	0.093876313	0.00067404	0.356026993	0.521670188
WA0462006	0.049751244	0.804859465	WA	COMM	early	0	1	0.000788699	0.574302653	0.596159515	0.006505175	0.001126506	0.56623207	0.774444791
WA0472009	0.228855721	0.763777088	WA	CNTY	mid	0	1	0.116801888	0.86316842	0.188183014	0.092416716	0.002200585	0.613478386	0.402343684
WA0482005	0.074626866	0.698979007	WA	COMM	early	0	0	0.000356999	0.470166278	0.418289203	0.001632887	0.005678981	0.647317502	0.629775552
WA0492008	0.054726368	0.742642511	WA	COMM	mid	0	0	3.44E-05	0	0.436239894	0.004343377	0.000240577	0.615254758	0.696759716
WA0502008	0.31840796	0.913799317	WA	CNTY	mid	0	1	0.01029235	0.207674635	0.697421962	0.135517611	0.00021671	0.527477972	0.560654923
WA0502015	0.422885572	0.88230126	WA	CNTY	late	1	1	0.01029235	0.207674635	0.697421962	0.135517611	0.00021671	0.527477972	0.560654923
WA0512005	0.31840796	0.394012786	WA	COMM	early	0	0	0.000184098	0.494817412	0.242132643	0.004336186	0.002197134	0.727366597	0.370831552
WA0522008	0.034825871	0.595401563	WA	COMM	mid	0	0	2.86E-05	0	0.387403301	0.022065762	0.000192399	0.321057247	0.026209129
WA0532005	0.054726368	0.633198267	WA	COMM	early	0	0	0.000201644	0.52395489	0.298767661	0.000565828	0.010073418	0.071019473	0.07550184
WA0542016	0.039800995	0.545490613	WA	COMM	late	0	0	0.00018901	0.956181534	0	5.94E-05	0.027939507	0.387596899	0.027843714
WA0552005	0.258706468	0.915781821	WA	COMM	early	0	0	0.000608893	0.505552357	0.707020536	0.005530282	0.001401339	0.734177215	0.499940952
WA0562008	0.044776119	0.654872011	WA	COMM	mid	0	0	0.000164062	0.027601823	0.408599064	0.001442561	0.004600808	0.51460886	0.427019105
WA0572004	0.07960199	0.524265764	WA	COMM	early	0	0	0.000526655	0.562432127	0.512624846	0.003384069	0.002302399	0.531662782	0.801511401
WA0582008	0.034825871	0.595401563	WA	COMM	mid	0	0	0.000499182	0.005158545	0.595322535	0.005240623	0.001188713	0.24465729	0.1333868
WA0592004	0.039800995	0.691416272	WA	COMM	early	0	1	1.75E-05	0.510490411	0.017369198	0.000106354	0.029872078	0.828042328	0.589221974
WA0602015	0.303482587	0.938050042	WA	CNTY	late	0	1	0.057682713	0.764795139	0.807612142	0.213990737	0.000388568	0.617792747	0.728154114
WA0612012	0.149253731	0.348448442	WA	CNTY	mid	0	0	0.014766165	0.362933634	0.579096876	0.050084155	0.000841242	0.31657773	0.443253502
WY0012004	0.029850746	0.617577435	WY	CNTY	early	0	0	0.00887094	0.880466017	0.554127063	0.18193972	0.000120906	0.12549433	0.103296817
WY0012013	0.004975124	0.276206519	WY	CNTY	mid	1	1	0.00887094	0.880466017	0.554127063	0.18193972	0.000120906	0.12549433	0.103296817
WY0022005	0.134328358	0.713983495	WY	CNTY	early	0	1	0.00274421	0.000100019	0.673719808	0.146423961	7.83E-05	0.237802488	0.559426898
WY0022010	0.104477612	0.650878568	WY	CNTY	mid	1	1	0.00274421	0.000100019	0.673719808	0.146423961	7.83E-05	0.237802488	0.559426898
WY0022018	0.07960199	0.726780278	WY	CNTY	late	1	1	0.00274421	0.000100019	0.673719808	0.146423961	7.83E-05	0.237802488	0.559426898
WY0042007	0.024875622	0.621914655	WY	CNTY	early	0	0	0.010941443	0.709509154	0.381633265	0.220210922	9.12E-05	0.175869513	0.290289287
WY0052006	0.049751244	0.807055589	WY	CNTY	early	0	1	0.003521964	0.583701279	0.679930849	0.33673088	2.01E-05	0.074129582	0.367461635
WY0052016	0.189054726	0.858329391	WY	CNTY	late	1	1	0.003521964	0.583701279	0.679930849	0.33673088	2.01E-05	0.074129582	0.367461635
WY0072005	0.084577114	0.25250326	WY	CNTY	early	0	0	0.003216812	0.446299137	0.460946237	0.187819	7.77E-05	0.272287171	0.204298764
WY0082005	0.004975124	0.276206519	WY	CNTY	early	0	0	0.001739535	0.005545479	0.417239383	0.133334026	0.000143707	0.233885783	0.227861575
WY0092012	0.124378109	0.869041965	WY	CNTY	mid	0	1	0.009197047	0.48577277	0.858509779	0.408851307	4.62E-05	0.217267	0.45316467
WY0092014	0.124378109	0.869041965	WY	CNTY	mid	1	1	0.009197047	0.48577277	0.858509779	0.408851307	4.62E-05	0.217267	0.45316467
WY0092019	0.064676617	0.745623325	WY	CNTY	late	1	1	0.009197047	0.48577277	0.858509779	0.408851307	4.62E-05	0.217267	0.45316467
WY0102013	0.019900498	0.53084907	WY	COMM	mid	0	0	1.04E-06	0.067431851	0.055365169	4.35E-05	0.034815689	0.125356125	0.088418193
WY0112009	0.004975124	0.276206519	WY	COMM	mid	0	0	1.63E-06	0	0.029535582	7.52E-05	0.017418603	0.61393597	0.687824212
WY0122010	0.004975124	0.276206519	WY	CNTY	mid	0	1	0.001064366	0.685050381	0.757614397	0.090499828	0.000109728	0.093704935	0.409053666
WY0122011	0.089552239	0.662767825	WY	CNTY	mid	1	1	0.001064366	0.685050381	0.757614397	0.090499828	0.000109728	0.093704935	0.409053666
WY0132004	0.014925373	0.224080307	WY	CNTY	early	0	0	0.001962895	0.509530332	0.6032033	0.19034743	7.71E-05	0.200638491	0.156094774
WY0132010	0.039800995	0.519258575	WY	CNTY	mid	1	0	0.001962895	0.509530332	0.6032033	0.19034743	7.71E-05	0.200638491	0.156094774
WY0132017	0.059701493	0.639645779	WY	CNTY	late	1	0	0.001962895	0.509530332	0.6032033	0.19034743	7.71E-05	0.200638491	0.156094774
WY0142006	0.014925373	0.253639296	WY	CNTY	early	0	0	0.004442971	0.173196266	0.705785287	0.176261849	8.39E-05	0.199722883	0.314083778
WY0142015	0.034825871	0.595401563	WY	CNTY	late	1	0	0.004442971	0.173196266	0.705785287	0.176261849	8.39E-05	0.199722883	0.314083778
WY0152005	0.029850746	0.696493583	WY	CNTY	early	0	1	0.018557328	0.855532218	0.611409845	0.236558826	0.000132116	0.120439417	0.257564207
WY0162015	0.343283582	0.653644977	WY	CNTY	late	0	1	0.000559588	1.52E-07	0.319302573	0.116000752	6.22E-05	0.19706939	0.573152046
WY0172008	0.164179104	0.713983495	WY	CNTY	mid	0	1	0.006734983	0.557523788	0.851680555	0.322833943	5.67E-05	0.385018381	0.166461894
WY0182007	0.004975124	0.276206519	WY	CNTY	early	0	1	0.001981617	0.413317787	0.401418415	0.090472448	0.00011773	0.22750356	0.447963067
WY0192003	0.004975124	0.276206519	WY	COMM	early	0	0	0	0	0	5.89E-06	0.164463267	0.148148148	0.153564245
WY0202004	0.059701493	0.604557258	WY	CNTY	early	0	0	0.006966055	0.645213825	0.516162666	0.118418792	0.000168742	0.350846633	0.224453206
WY0202009	0	0	WY	CNTY	mid	1	1	0.006966055	0.645213825	0.516162666	0.118418792	0.000168742	0.350846633	0.224453206
WY0202018	0	0	WY	CNTY	late	1	1	0.006966055	0.645213825	0.516162666	0.118418792	0.000168742	0.350846633	0.224453206
WY0212001	0.034825871	0.38082899	WY	COMM	early	0	1	8.05E-06	0.002751873	0.103980339	0.000328585	0.014033268	0.534391534	0.082617355
WY0222006	0.049751244	0.855078832	WY	CNTY	early	0	0	0.002281697	2.32E-05	0.652663195	0.215846292	5.26E-05	0.234858134	0.316635016
WY0222016	0.059701493	0.767125711	WY	CNTY	late	1	0	0.002281697	2.32E-05	0.652663195	0.215846292	5.26E-05	0.234858134	0.316635016
WY0232005	0.084577114	0.934014577	WY	CNTY	early	0	0	0.005379059	0.535451056	0.497358488	0.191773443	0.00012244	0.540756696	0.272986367
WY0232014	0.07960199	0.921749586	WY	CNTY	mid	1	0	0.005379059	0.535451056	0.497358488	0.191773443	0.00012244	0.540756696	0.272986367
WY0242006	0.104477612	0.93656258	WY	CNTY	early	0	0	0.004711544	0.568078287	0.505031705	0.087185693	0.000128485	0.10699644	0.480115673
WY0252005	0.109452736	0.740180069	WY	CNTY	early	0	1	0.001854094	0.640509787	0.545230375	0.101804928	7.65E-05	0.134528535	0.560179328
WY0252017	0.124378109	0.849300736	WY	CNTY	late	1	1	0.001854094	0.640509787	0.545230375	0.101804928	7.65E-05	0.134528535	0.560179328
WY0262005	0.029850746	0.621914655	WY	CNTY	early	0	0	0.00162923	0.454465275	0.481721554	0.108707014	0.000157755	0.227067191	0.574799058
WY0262008	0.009950249	0.437776976	WY	CNTY	mid	1	0	0.00162923	0.454465275	0.481721554	0.108707014	0.000157755	0.227067191	0.574799058
WY0262018	0.054726368	0.633198267	WY	CNTY	late	1	0	0.00162923	0.454465275	0.481721554	0.108707014	0.000157755	0.227067191	0.574799058
WY0272016	0.064676617	0.836073498	WY	CNTY	late	0	1	0.0005255	0.06764613	0.214015353	0.022627235	0.000164916	0.114054337	0.088418217
WY0282014	0.099502488	0.729761015	WY	COMM	mid	0	1	5.32E-05	0	0.678942569	0.00542191	0.000159685	0.132946256	0.54038841
